# Supplementary material for: Elucidating genes and gene networks linked to individual susceptibility to milk fat depression in dairy goats
Source: Front Vet Sci. 2022 Dec 15;9:1037764. doi: 10.3389/fvets.2022.1037764 (PMC9798324; doi:10.3389/fvets.2022.1037764)
Supplement: Supplementary file 1 [file Table_1.xlsx]

## Sheet: Hoja1
Table S1. Milk fat phenotypes for the experimetal goats with RNA-Seq data.
SAMPLE_ID	Group	Sampling time	Milk Fat %	Milk Fat yield	Milk Fat % variation	Milk Fat Yield variation
RESPO2_189	CONTROL	Before offering the diet inducing MFD	5.44	77.38	-	-
RESPO2_194	CONTROL	Before offering the diet inducing MFD	5.14	84.11	-	-
RESPO2_225	CONTROL	Before offering the diet inducing MFD	4.33	96.86	-	-
RESPO2_249	CONTROL	Before offering the diet inducing MFD	4.48	69.7	-	-
RESPO2_269	CONTROL	Before offering the diet inducing MFD	4.66	45.64	-	-
RESPO2_365	RESPO-	After consuming the diet inducing MFD	4.13	59.31	2022-09-08	2022-04-04
RESPO2_369	RESPO-	After consuming the diet inducing MFD	3.46	60.7	10.55	5.77
RESPO2_384	RESPO-	After consuming the diet inducing MFD	2022-02-04	58.51	10.81	9.15
RESPO2_401	RESPO-	After consuming the diet inducing MFD	4.52	47.15	7.77	13.89
RESPO2_414	RESPO-	After consuming the diet inducing MFD	4.13	77.48	2022-05-10	12.44
RESPO2_373	RESPO+	After consuming the diet inducing MFD	3.82	50.44	29.68	34.82
RESPO2_378	RESPO+	After consuming the diet inducing MFD	3.66	55.72	28.83	33.75
RESPO2_409	RESPO+	After consuming the diet inducing MFD	3.15	65.95	2022-02-27	31.92
RESPO2_433	RESPO+	After consuming the diet inducing MFD	3.51	55.69	21.74	2022-11-20
RESPO2_453	RESPO+	After consuming the diet inducing MFD	3.62	37.9	22.33	16.95
