# Supplementary material for: Elucidating genes and gene networks linked to individual susceptibility to milk fat depression in dairy goats
Source: Front Vet Sci. 2022 Dec 15;9:1037764. doi: 10.3389/fvets.2022.1037764 (PMC9798324; doi:10.3389/fvets.2022.1037764)
Supplement: Supplementary file 2 [file Table_2.xlsx]

## Sheet: Hoja1
Table S2. List of genes functionally associated to milk fat synthesis in cattle and goats (Bionaz & Loor, 2008, and Li et al, 2020), and to milk fat depression in sheep (Suárez-Vega et al, 2017).
AACS
AACT
ABCA1
ABCA2
ABCA3
ABCA6
ABCC10
ABCF2
ABCG2
ABDH2
ACAA
ACAA2
ACACA
ACADL
ACADM
ACADS
ACADSB
ACADVL
ACAT1
ACBP
ACD
ACOX1
ACSL
ACSL1
ACSS1
ACSS2
ACSS3
ADCY9
ADFP
ADH
ADH1
ADIPOQ
AGPAT1
AGPAT2
AGPAT6
ALDH
ALDH1
ALDOA
AMOTL2
ANGPTL4
ANKRD33B
AP2M1
APBA1
AphC
APP
ARF1
ARF4
ARHGAP18
ARHGDIA
ARL5A
ARL6IP5
ARPC1A
ARPC3
ASAHL
ASAP2
ASIP
ASS1
ATF3
ATF4
ATP1B1
ATP6V0D1
ATP6V1E
ATP6V1G
ATXN3
AZGP1
BAG1
BCAM
BCL10
BDH1
BHLHE41
BMP1
BOLA
BPIFB1
BPTF
BRD2
BTN1A1
C5orf42
C8orf4
C9orf152
CALD1
CAMK4
CAPNS1
CBL
CCDC129
CCNG2
CCNL1
CCNL2
CCNT2
CD22
CD320
CD34
CD36
CD58
CDC42EP4
CDIP1
CDIPT
CDK
CDO
CH25H
CHMP2A
CHMP4
CHMP4C
CHPF
CIT
CLDN8
CLGN
CLIC2
CLN3
CLTA
COPA
CPT1A
CPT1B
CPXM1
CRBN
CRELD1
CROT
CSF2RB
CTSF
CTSK
CYBA
CYCD3
CYP39A1
CYP7B1
CYR61
DAB1
DCTN2
DDA1
DDX1
DEGS1
DGAT1
DGAT2
DNAJC1
DNAJC16
DSG3
DTX
DUSP1
DYNLL1
DYRK
E2F5
EBP
EBPL
ECA4
ECHDC3
EFHD1
EGR2
EHD2
EHHADH
EIF2AK2
EIF3S5
ELOVL1
ELOVL5
ELOVL6
ENPEP
EPB41L4B
EPHA1
ERRFI1
ETV3
EVPL
EXOC7
EXOG
EXT1
F5
FABP3
FABP4
FABP5
FADS1
FADS2
FAM107A
FAM129B
FAM189A2
FASN
FCGBP
FCGR2B
FCGRT
FDPS
FGD2
FGFR1
FHOD3
FOSB
FOXO3
FST
G6PD
GADD45G
GAREM
GASU_60350
GCA
GCDH
GMNN
GNA14
GPAM
GPAT3
GPNMB
GPX8
GSH-Px
GSK3A
GZMH
HADHA
HADHB
HAT
HAUS5
HDA6
HDAC7
HGS
HIST3H2A
HLCS
HMGCS1
HMGN3
HO1
HS3ST1
HSD17B12
HSPB8
ICMT
IGE1
IGFBP7
IGSF8
IMPDH1
INSIG1
INSIG2
INSP6
ITGB6
ITPK1
JARID1
JUN
KCNJ2
KCNJ8
KCTD14
KCTD6
KDM1B
KLF11
KLF6
KRT24
KZFP
LAG3
LASS2
LEF1
lepB
LGR4
LIFR
Lin23
LIPA
LNPEP
LPIN
LPIN1
LPL
LRIG3
LSM12
LSS
LTA4H
LTBP1
LXRA
LYPLA2
MACC1
MAML2
MAP2K1
MARCH2
MARK
MBNL3
MCAT
MCL1
MECR
MEGF10
MLCK
MORF4L2
MPZL1
MSMO1
MSN
MVD
MVP
MYH
MYL2
MYO18A
NDUFAB1
NELL2
NET1
NEUR
NFATC
NFE2L3
NFKBIZ
NGLY1
NKD
NMT1
NOTCH3
NR1F1
NRSN2
NXPE3
OSBP
OSBPL10
OSBPL1A
OSBPL2
OXCT1
OXSM
PAFAH1B3
PAK4
PBXIP1
PC1
PCGF5
PCK2
PCSK5
PCYT2
PDE4DIP
PDE8A
PECAM1
PEMT
PIGT
PLB1
PLIN
PM20D1
PNPLA3
PNRC1
POC5
POLG
PON3
POSTN
PPARG
PPARGC1A
PPARGC1B
PPM1K
PPP1R10
PPT
PPT1
PRKAB1
PRKAG1
PRLR
PRMT2
PRODH
PRSS8
PRUNE2
PSMCT1
PTGFRN
PTPRU
RAB11B
RAB1A
RAB25
RAB27B
RAB5C
RAB7A
RAD21
RASAL2
RASEF
RASGEF1A
RBBP7
RETSAT
RND1
RNF41
RNPEPL1
RPA1
RPS4E
RUNX1T1
RUSC1
SAPOSIN
SC5D
SCAP
SCARA3
SCD
SCHIP1
SDC1
SDHD
SDSL
SEC61
SEC61G
SEMA4
SEMA4F
SEMA6
SERTM1
SGPL1
SIRT7
SLC11A1
SLC17A5
SLC1A3
SLC22A16
SLC22A5
SLC27A1
SLC27A5
SLC31A2
SLC40A1
SLC5A9
SLC6A20
SLC7A6
SLC9A3R1
SLC9A4
SMAP2
SOSTDC1
SPHK2
SPRY1
SPSB3
SPTB
SPTLC1
SPTLC2
SREBF1
SREBF2
SSR4
STAM
STAR
STARD4
STK11
SUCLA2
SYK
TCF7L2
TCTN3
TECR
TFE3
THRSP
TMEM168
TMEM258
TMEM8B
TN
TNFRSF21
TRIM3
TSP
TTC14
TUBG1
TYR
UBE2L3
UGCG
ULK1
URK1
USP2_21
USP36
USP9_24
VAMP8
VDAC
VLDLR
WFDC2
WNK
XDH
XRCC3
YKT6
YWHAH
ZBED5
ZKSCAN
ZSCAN2
ZSWIM4
