# Supplementary material for: Elucidating genes and gene networks linked to individual susceptibility to milk fat depression in dairy goats
Source: Front Vet Sci. 2022 Dec 15;9:1037764. doi: 10.3389/fvets.2022.1037764 (PMC9798324; doi:10.3389/fvets.2022.1037764)
Supplement: Supplementary file 3 [file Table_3.xlsx]

## Sheet: Hoja1
Table S3. Milk fat gene list: List of genes used for the overrepresentation analysis of milk fat genes (milk fat genes from literature and functionally prioritized genes)
AACS
ABCA1
ABCA3
ACACA
ACADS
ADIPOQ
ANKRD33B
AP2M1
ARL6IP5
ATF3
ATF4
ATP1B1
ATXN3
BDH1
BPIFB1
BPTF
BTN1A1
CALD1
CBL
CCNL1
CCNL2
CD22
CH25H
CIT
CLGN
CLIC2
CLTA
COPA
CPT1A
CRELD1
CSF2RB
CTSF
CTSK
DGAT2
DNAJC1
DUSP1
EBPL
ECHDC3
EFHD1
EGR2
EHD2
EIF2AK2
ELOVL5
F5
FABP3
FABP5
FADS2
FGFR1
FOSB
GCDH
GMNN
GNA14
GPAT3
GPNMB
HAUS5
HMGN3
HSPB8
ICMT
IGFBP7
ITGB6
JUN
KCNJ2
KCTD14
KLF6
LAG3
LEF1
LIPA
LSM12
MAML2
MAP2K1
MEGF10
MVD
NGLY1
NMT1
NRSN2
NXPE3
PAK4
PCYT2
PDE8A
PECAM1
PNRC1
POSTN
PPARG
PPARGC1A
PPARGC1B
PPT1
RAB25
RASGEF1A
RPA1
SDSL
SGPL1
SLC11A1
SLC22A16
SLC22A5
SLC31A2
SLC7A6
SPRY1
SSR4
STAR
SYK
TCF7L2
TMEM168
TMEM258
XDH
YKT6
ZSCAN2
GPAT4
LAMP1
RAB32
ACSL6
LPCAT1
ACSL5
AGPAT3
HSP90AB1
ACSBG1
SLC27A3
ABCB1
ITGB3
LIPC
IVD
OSBPL6
RAB5B
LRP1
RAB38
LRRK2
RAB8A
MREG
LPCAT2
IGF2R
ACSM5
CD74
SEC61A1
OSBPL8
ACSF2
OSBPL5
ACOX3
RAB31
ADAM10
FOS
SLC7A5
CD63
CREB3
CEBPB
CHMP1B
ABCG1
SOAT1
HSD17B4
ACACB
PTPRC
ACAD8
TAP2
MGLL
NFE2L1
NPC1
OSBPL11
PLIN1
PROM1
RAB7B
SPHK1
HSD17B10
ARRB1
PRKACA
TLR2
ITGB2
PLIN3
PLIN2
ASAH1
PCCA
ITGA2
CXCR4
FA2H
KDR
ABCC2
FABP7
HADH
XBP1
DHCR24
RAB37
CD14
FASLG
MSR1
PRKCB
RAB39A
SEC61A2
LIPG
CD44
ABCC1
TLR9
NGFR
KIT
CXCR2
CD68
ABCD4
PLAUR
NR1H3
CAT
TLR4
TLR6
SCARB2
ITGA2B
ABCD3
RBP1
IL6R
LAMP3
CSF1R
SLC5A6
PLA2G4A
RAB34
SIRT1
ATP6AP1
FYN
ATP6V0D2
ATP6V0A2
S1PR1
ICAM1
ITGA5
FLT3
AP2B1
LYN
JAG1
PLPP3
ENPP1
NFE2L2
ALDH3A2
EP300
LRAT
ATP6V1D
ABHD5
ATP6V1G1
ACOT7
CTSB
CALM2
ANXA1
PICALM
TNF
ADAM8
VAMP2
RAB44
TGFB1
GM2A
CCND2
ME1
CLTB
TOR1A
IQGAP1
SELP
ATP1B3
ACER3
CD3G
ITGB4
RAB23
LPGAT1
P4HB
DNM1
SELL
ITGAX
CTSS
RAB39B
CALM3
TNFRSF1B
F3
CCR5
MGST1
DAB2
PKM
CLEC7A
GLA
APC
CTSL
CD3D
DBT
RAB20
SLC6A6
GCK
TNFRSF11A
ACOT11
CD79A
LBR
ITGA1
CAMK2G
PROM2
OCRL
GBF1
AP2S1
BAX
ITGAL
NCAM1
PDGFB
TLR1
RAPGEF1
SLC6A9
FOSL1
SLC25A20
GNAI1
RAC2
ACTB
SPN
ATP1A1
LPCAT3
CTSD
ITGA4
MAPT
PLA2G15
UBA52
STAT1
CD3E
IL2RG
IL2RB
RORA
RBP2
SLC19A1
AKR1B1
ALDH2
DNAJA1
CREM
ACER2
FN1
IL13RA1
LITAF
PRKCA
LAMTOR2
LAMTOR1
PRKCE
TLR8
PRKAR1B
GNA11
IL15RA
PAK1
RRAGA
RPTOR
RAB2B
FCER1G
SH3KBP1
VDR
PDPN
HK2
AASDH
CCNI
CD40LG
DDIT3
PRKCD
PYGL
PIK3CD
ACHE
SRD5A1
HACL1
ELANE
MRC2
C5AR1
MAFG
SLC26A6
CDKN1A
CCR7
NDUFC2
BCKDHB
SESN2
MPO
CD93
PVR
CD244
IRS1
NCF1
BTK
CD86
RAB36
PTGS2
ACOT8
CD6
RRAGC
LCK
CXCR3
XRCC6
CTNNA1
MAP2K4
HCLS1
ALDH7A1
CIDEA
SOD2
SLC44A2
CREB5
DLAT
NEU1
FITM2
GPD2
PKD2
CLEC4D
DHRS9
HPSE
AP3B1
PHB2
OGT
IFNGR1
ABHD4
GNAI2
SNAPIN
CERS6
KMO
TSG101
CDK4
CDS2
HPS4
CD2
ARRB2
NOTCH1
CD226
SYT2
CD28
SERPINE1
CLCN4
SORL1
RETN
TBC1D20
SNX9
NEDD4
DLST
TBC1D10C
PTPN6
SMAD4
MDH2
TNFSF4
CTSH
SPP1
BRAF
CDK5R1
TIMM17B
WFS1
IQSEC1
SOS1
MRC1
AGER
MAFF
MBOAT1
IL12RB1
ILVBL
HK3
SURF4
MYO5B
ORMDL3
FITM1
CD274
TBXAS1
CD8A
CA4
ATP6AP2
PSEN2
TIAM1
HSD17B8
UCP2
IFT27
VPS25
NR4A1
GAA
FECH
LCAT
PFKM
SOCS3
ATP2B1
SMARCD3
AQP3
STARD5
GRIA2
EIF4E
BCL2L11
TXNDC5
ALCAM
IMPDH2
SYT7
TYROBP
GLIPR1
LGMN
KIF20B
TNFSF13
RIDA
ARPC2
FGG
ICOSLG
NFKBIA
CDS1
FCER2
CORO1A
AGAP2
AP3D1
HEXA
MDH1
CCR9
SH3BP5
NCF4
HBEGF
GP1BA
SIRT3
SLAMF8
RACK1
HILPDA
AHR
PDXK
NCF2
MYH11
HYAL1
CCR4
ALAS1
TPI1
SGK1
CNR1
MTHFD1L
SQSTM1
PRR7
CCNJL
RUNX2
IDH3G
PANK2
PIK3R5
CSNK2A1
SEC23B
CTSZ
NDUFA4
ME2
FOSL2
LAPTM5
TKT
CD53
LAT
CXCR6
PDK3
KIF2A
IL1B
PML
LAMTOR4
CHKB
SLC22A4
FBP1
DDC
DYNLL2
SPPL3
CTTN
PREB
PDE4B
PGM1
TOMM40
COQ7
CLEC12A
APOBR
FAAH
ADCY5
GSR
JAK3
TOMM40L
KIF3C
DDOST
SDHA
RET
SCAMP5
NDUFA13
AREG
CXCL12
CD80
CDKN1B
COQ9
CLN5
MMP14
NOD2
EEF1A2
TWF2
SLC3A1
SYNJ1
DGKA
LAIR1
NR4A3
HSPA6
TSPO
STX6
MAP4K2
ASAP1
RPS6KB2
SGIP1
PADI2
ZDHHC2
TREM2
PLK2
CD247
NNT
IGFBP1
PIK3R6
STX8
HYOU1
INPP5D
AHCY
CD27
ATP11C
MVB12B
COQ6
ERLIN2
GRK5
BCAR1
RAP2B
NOD1
IL7R
PTH1R
PRKG2
FGR
TNFRSF4
FTL
TPH2
SDS
SGPP2
CSF1
PLAU
DSTYK
WIPF1
ALAD
NOTCH2
AKAP5
WLS
IDO1
NMNAT2
TOMM22
DHX36
PTDSS2
NFE2
DGUOK
GABBR1
GCLC
SEMA4D
HAAO
ROCK1
FLT1
GAB2
NFIL3
GDI1
CBLB
DGKG
STXBP5
NKX3-1
SLC2A3
DHRS7B
CCNE2
ZADH2
WAS
ORMDL2
NDUFA9
GNG2
SDHC
DNAJA3
MICAL1
CTSC
PGAM1
ADIPOR1
SCAMP1
SLC18A1
KCNAB2
NDUFS3
KYNU
ECHDC1
RUNX3
MGST2
SLC38A7
SH2B2
RABGEF1
PARP1
NR4A2
SLC25A13
GPHN
SLC15A3
MAFB
INHBA
PSMC5
LGALS3
WNT7B
MAP2
TRPM2
MMP9
SKIL
BLOC1S1
STARD7
SLC7A8
NDUFS7
CD83
STOML2
NRP2
RGS2
P2RY12
DST
CENPE
NDUFS6
RNF13
IGFBP3
COLEC12
S100A8
S100A9
SLC2A6
CKAP4
ETS1
LONP2
FGD4
TNFRSF13B
HYAL3
DLG4
TIMM22
GSTZ1
NDUFA7
SYNDIG1
ALOX5
TNFSF10
DNMT1
SRGN
NAAA
GRK1
GMPS
NDUFS2
NDUFS8
IL18R1
ESYT3
CSF3R
IL1A
FMR1
TIMP1
NDUFA10
NDUFB8
SRI
PTPMT1
ARNTL
AP3M2
SPAG9
RUFY1
TNXB
DUT
SLCO3A1
PARD3
PLAT
MX1
ADORA2A
RTN4R
CD5
IL3RA
IDH3B
PLAC8
HVCN1
MGAM
AK2
AK4
CYTH1
CYLD
GNB4
HGF
CSPG5
STARD10
STK10
C2CD5
SIDT1
CBS
EPS15L1
TGFBI
PTPRS
NDUFA8
ASNS
NCKAP1L
CMPK2
NDUFA6
NDUFB4
PAFAH2
NDUFA1
NDUFA2
NDUFB7
NDUFB9
NDUFB10
NDUFV1
NDUFS5
ANO6
PROX1
BCAT1
CAMKK1
FZD5
KLF4
GRK4
PLXNC1
MAPK11
SPG7
KIF5C
AK1
PDZK1
CRTC1
TRIP4
AIFM1
VNN1
GPX1
ETFDH
SLAMF7
NMNAT3
KPTN
ADCYAP1R1
EPB41
CRTAM
PRKRA
GK5
DDO
NR2F2
THBS3
CAP1
ARAP1
VGF
B4GALT6
ALDH18A1
ITGAE
APLP2
ADCY7
OSCAR
DPAGT1
MAP4K1
TBL1X
SLC38A1
PTS
TBC1D16
TIAM2
TNFAIP3
CD69
DYNC1I2
CLCN6
AFDN
LCT
ATP2A3
UNC13B
KDM3A
TNFSF8
BCL2A1
MCUB
MARCO
RASGRP3
APLN
RRM2
NDEL1
CHAC1
RIC1
DBN1
NCEH1
ACO1
PCNA
RPS3
MALT1
TCF7
SDHB
HDAC2
PRKCQ
SLC4A11
MYO1F
NME3
DCTPP1
PFKFB3
TFDP1
PHOSPHO1
SERPINE2
SRA1
