# Supplementary material for: Elucidating genes and gene networks linked to individual susceptibility to milk fat depression in dairy goats
Source: Front Vet Sci. 2022 Dec 15;9:1037764. doi: 10.3389/fvets.2022.1037764 (PMC9798324; doi:10.3389/fvets.2022.1037764)
Supplement: Supplementary file 4 [file Table_4.xlsx]

## Sheet: Hoja1
Table S4. Summary statistics of the RNA-Seq data
Sample ID	Group	Sampling time	Number of Replicates	Reads per Replicate				Total reads per sample	Uniquely mapped reads	Multi-mapping Reads	Mapped Reads
				1	2	3	4
RESPO2_189	CONTROL	Before offering the diet inducing MFD	4	11921954	12009209	11221373	10964930	46117466	75.81%	18.92%	94.72%
RESPO2_194	CONTROL	Before offering the diet inducing MFD	2	22121576	22338251			44459827	76.73%	18.73%	95.21%
RESPO2_225	CONTROL	Before offering the diet inducing MFD	2	20126247	20260917			40387164	74.11%	19.86%	93.97%
RESPO2_249	CONTROL	Before offering the diet inducing MFD	2	18540356	18702292			37242648	75.01%	18.70%	93.71%
RESPO2_269	CONTROL	Before offering the diet inducing MFD	2	16710904	16871524			33582428	85.13%	10.54%	95.67%
RESPO2_365	RESPO-	After consuming the diet inducing MFD	2	15904224	16062690			31966914	71.73%	20.77%	92.50%
RESPO2_369	RESPO-	After consuming the diet inducing MFD	2	19611586	19130772			38742358	73.94%	18.91%	92.85%
RESPO2_384	RESPO-	After consuming the diet inducing MFD	4	14216678	13870876	4065291	4093540	36246385	68.82%	26.33%	95.14%
RESPO2_401	RESPO-	After consuming the diet inducing MFD	2	20002571	19527525			39530096	84.11%	11.75%	95.86%
RESPO2_414	RESPO-	After consuming the diet inducing MFD	2	16044514	15674546			31719060	71.57%	21.49%	93.06%
RESPO2_373	RESPO+	After consuming the diet inducing MFD	2	16478052	16055222			32533274	75.23%	18.81%	94.04%
RESPO2_378	RESPO+	After consuming the diet inducing MFD	2	18579506	18134503			36714009	74.12%	19.82%	93.94%
RESPO2_409	RESPO+	After consuming the diet inducing MFD	2	18308876	17885910			36194786	68.86%	22.71%	91.57%
RESPO2_433	RESPO+	After consuming the diet inducing MFD	2	22391050	21826363			44217413	69.82%	22.85%	92.67%
RESPO2_453	RESPO+	After consuming the diet inducing MFD	2	15367370	15011599			30378969	78.07%	14.97%	93.04%
