# Supplementary material for: Elucidating genes and gene networks linked to individual susceptibility to milk fat depression in dairy goats
Source: Front Vet Sci. 2022 Dec 15;9:1037764. doi: 10.3389/fvets.2022.1037764 (PMC9798324; doi:10.3389/fvets.2022.1037764)
Supplement: Supplementary file 5 [file Table_5.xlsx]

## Sheet: Hoja1
Table S5. Differentially expressed genes between control and milk fat depression (MFD)
	baseMean	log2FoldChange	lfcSE	stat	pvalue	padj
CRISP3	639.123	-5.86339	1.29929	-4.51278	6.39837e-06	0.00735275
GABRB3	16.382	-2.84978	0.635814	-4.4821	7.3912e-06	0.00735275
LOC102181690	199.674	-2.15856	0.244307	-8.83546	9.9689e-19	1.16068e-14
LOC102171808	128.235	-1.97738	0.371167	-5.32746	9.95931e-08	0.000386521
LOC108637410	42.6605	-1.67836	0.338854	-4.95306	7.30559e-07	0.00155396
PSTK	16.8745	-1.51594	0.359117	-4.22131	2.42887e-05	0.0157107
LOC102180194	3530.69	-1.43764	0.318492	-4.5139	6.36453e-06	0.00735275
RHOBTB1	277.025	-1.15888	0.259859	-4.45964	8.20972e-06	0.00735275
LOC102184282	654.816	-1.12289	0.260646	-4.30813	1.64644e-05	0.0127797
LOC102176474	39.9501	-1.07259	0.285775	-3.75326	0.000174552	0.0461889
EPHA6	114.159	-1.01738	0.246558	-4.12633	3.68604e-05	0.0185687
LOC108637681	117.807	-0.968091	0.23781	-4.07085	4.68415e-05	0.020976
CRTAP	156.134	-0.921591	0.215309	-4.28032	1.86623e-05	0.0135803
LOC102180465	2951.08	-0.868185	0.225168	-3.85572	0.000115389	0.0375021
LOC102184218	99.9123	-0.760409	0.189896	-4.00436	6.21869e-05	0.0265425
NDUFAF8	237.089	-0.712056	0.172928	-4.11765	3.82761e-05	0.0185687
LOC102183244	87.331	-0.693414	0.185998	-3.72808	0.000192943	0.0499208
TMEM126A	115.66	-0.671868	0.169625	-3.96092	7.46631e-05	0.0289767
RPS7	8626.4	-0.669712	0.175986	-3.80549	0.000141521	0.0419324
NDUFA1	633.562	-0.643453	0.155423	-4.14	3.47306e-05	0.0183804
LOC106502506	303.341	-0.632698	0.139134	-4.5474	5.43115e-06	0.00735275
LOC108636730	1371.45	-0.589616	0.148461	-3.97152	7.14151e-05	0.0286719
RPLP0	20075.2	-0.587356	0.156432	-3.7547	0.000173546	0.0461889
LOC102175205	449.526	-0.584902	0.152086	-3.84585	0.000120134	0.0378033
RPL24	4063.96	-0.58066	0.150132	-3.86767	0.000109881	0.0375021
HTATIP2	364.129	-0.574145	0.1283	-4.47501	7.64076e-06	0.00735275
RPS8	20408.3	-0.562392	0.1441	-3.9028	9.50873e-05	0.0345969
MRPL27	275.409	-0.550912	0.143498	-3.83915	0.000123463	0.0378285
IMPDH2	1195.15	-0.468565	0.108502	-4.3185	1.57096e-05	0.0127797
RPL3	12677	-0.465836	0.123905	-3.75963	0.000170164	0.0461889
LOC102189078	2116.49	-0.45311	0.0953128	-4.75392	1.99506e-06	0.00331836
RPL13	13094.2	-0.415059	0.107681	-3.85452	0.000115956	0.0375021
HSP90AB1	5662.1	-0.398979	0.0943375	-4.22928	2.34445e-05	0.0157107
DOT1L	522.057	0.555524	0.142861	3.88856	0.000100839	0.0355778
CHD4	1826.46	0.569179	0.137087	4.15194	3.29663e-05	0.0182775
ASH1L	487.207	0.667324	0.175561	3.80109	0.00014406	0.0419324
GCC1	120.351	0.667958	0.160839	4.15296	3.28205e-05	0.0182775
ZNF827	281.937	0.678226	0.169634	3.99818	6.38315e-05	0.0265425
NCOR2	1807.35	0.725842	0.147075	4.93517	8.00803e-07	0.00155396
PPRC1	307.786	0.781348	0.191813	4.07349	4.63148e-05	0.020976
BCAT2	815.216	0.824768	0.218487	3.77491	0.000160066	0.0454547
ST3GAL1	335.697	0.85499	0.205622	4.15807	3.20948e-05	0.0182775
SREBF1	482.737	0.889795	0.227802	3.906	9.38355e-05	0.0345969
HIVEP3	406.699	0.963886	0.186224	5.17594	2.26769e-07	0.000660067
LOC108635517	799.826	1.10987	0.191379	5.79933	6.6579e-09	3.8759e-05
