# Supplementary material for: Elucidating genes and gene networks linked to individual susceptibility to milk fat depression in dairy goats
Source: Front Vet Sci. 2022 Dec 15;9:1037764. doi: 10.3389/fvets.2022.1037764 (PMC9798324; doi:10.3389/fvets.2022.1037764)
Supplement: Supplementary file 6 [file Table_6.xlsx]

## Sheet: Hoja1
Table S6.Results from the functional enrichment analyses for upregulated genes in goats showing milk fat depression (MFD)
Category	ID	Name	Source	p-value	q-value Bonferroni	q-value FDR B&H	q-value FDR B&Y	Hit Count in Query List	Hit Count in Genome	Hit in Query List
GO: Molecular Function	GO:0003735	structural constituent of ribosome		2.698e-10	3.966e-08	3.966e-08	2.21e-07	7	183	MRPL27	RPL24	RPLP0	RPL3	RPS7	RPL13	RPS8
GO: Molecular Function	GO:0005198	structural molecule activity		3.936e-06	0.0005786	0.0002286	0.001273	7	743	MRPL27	RPL24	RPLP0	RPL3	RPS7	RPL13	RPS8
GO: Molecular Function	GO:0003723	RNA binding		4.664e-06	0.0006857	0.0002286	0.001273	10	1982	MRPL27	RPL24	PSTK	RPLP0	IMPDH2	RPL3	RPS7	RPL13	RPS8	HSP90AB1
GO: Molecular Function	GO:0043915	L-seryl-tRNA(Sec) kinase activity		0.0009795	0.144	0.036	0.2005	1	1	PSTK
GO: Molecular Function	GO:0002135	CTP binding		0.001956	0.2876	0.04675	0.2605	1	2	HSP90AB1
GO: Molecular Function	GO:0003938	IMP dehydrogenase activity		0.001956	0.2876	0.04675	0.2605	1	2	IMPDH2
GO: Molecular Function	GO:0019843	rRNA binding		0.002226	0.3273	0.04675	0.2605	2	72	RPLP0	RPL3
GO: Biological Process	GO:0006614	SRP-dependent cotranslational protein targeting to membrane		4.368e-10	3.127e-07	1.985e-07	1.419e-06	6	105	RPL24	RPLP0	RPL3	RPS7	RPL13	RPS8
GO: Biological Process	GO:0006613	cotranslational protein targeting to membrane		5.797e-10	4.15e-07	1.985e-07	1.419e-06	6	110	RPL24	RPLP0	RPL3	RPS7	RPL13	RPS8
GO: Biological Process	GO:0000184	nuclear-transcribed mRNA catabolic process nonsense-mediated decay		9.831e-10	7.039e-07	1.985e-07	1.419e-06	6	120	RPS8	RPL24	RPLP0	RPL3	RPS7	RPL13
GO: Biological Process	GO:0045047	protein targeting to ER		1.142e-09	8.175e-07	1.985e-07	1.419e-06	6	123	RPL24	RPLP0	RPL3	RPS7	RPL13	RPS8
GO: Biological Process	GO:0072599	establishment of protein localization to endoplasmic reticulum		1.386e-09	9.923e-07	1.985e-07	1.419e-06	6	127	RPL24	RPLP0	RPL3	RPS7	RPL13	RPS8
GO: Biological Process	GO:0070972	protein localization to endoplasmic reticulum		4.61e-09	3.301e-06	5.501e-07	3.934e-06	6	155	RPL24	RPLP0	RPL3	RPS7	RPL13	RPS8
GO: Biological Process	GO:0006413	translational initiation		2.059e-08	1.474e-05	2.02e-06	1.445e-05	6	199	RPL24	RPLP0	RPL3	RPS7	RPL13	RPS8
GO: Biological Process	GO:0019083	viral transcription		2.319e-08	1.66e-05	2.02e-06	1.445e-05	6	203	RPL24	RPLP0	RPL3	RPS7	RPL13	RPS8
GO: Biological Process	GO:0071353	cellular response to interleukin-4		2.54e-08	1.818e-05	2.02e-06	1.445e-05	4	34	RPLP0	IMPDH2	RPL3	HSP90AB1
GO: Biological Process	GO:0000956	nuclear-transcribed mRNA catabolic process		3.003e-08	2.15e-05	2.15e-06	1.538e-05	6	212	RPL24	RPLP0	RPL3	RPS7	RPL13	RPS8
GO: Biological Process	GO:0070670	response to interleukin-4		3.61e-08	2.585e-05	2.235e-06	1.598e-05	4	37	RPLP0	IMPDH2	RPL3	HSP90AB1
GO: Biological Process	GO:0019080	viral gene expression		3.846e-08	2.753e-05	2.235e-06	1.598e-05	6	221	RPL24	RPLP0	RPL3	RPS7	RPL13	RPS8
GO: Biological Process	GO:0006612	protein targeting to membrane		4.057e-08	2.905e-05	2.235e-06	1.598e-05	6	223	RPL24	RPLP0	RPL3	RPS7	RPL13	RPS8
GO: Biological Process	GO:0006414	translational elongation		2.226e-07	0.0001594	1.062e-05	7.598e-05	8	770	MRPL27	RPL24	PSTK	RPLP0	RPL3	RPS7	RPL13	RPS8
GO: Biological Process	GO:0006412	translation		2.226e-07	0.0001594	1.062e-05	7.598e-05	8	770	MRPL27	RPL24	PSTK	RPLP0	RPL3	RPS7	RPL13	RPS8
GO: Biological Process	GO:0043043	peptide biosynthetic process		2.953e-07	0.0002114	1.321e-05	9.45e-05	8	799	MRPL27	RPL24	PSTK	RPLP0	RPL3	RPS7	RPL13	RPS8
GO: Biological Process	GO:0090150	establishment of protein localization to membrane		1.01e-06	0.0007234	3.983e-05	0.0002849	6	385	RPL24	RPLP0	RPL3	RPS7	RPL13	RPS8
GO: Biological Process	GO:0043604	amide biosynthetic process		1.04e-06	0.0007446	3.983e-05	0.0002849	8	943	MRPL27	RPL24	PSTK	RPLP0	RPL3	RPS7	RPL13	RPS8
GO: Biological Process	GO:0006402	mRNA catabolic process		1.057e-06	0.0007568	3.983e-05	0.0002849	6	388	RPL24	RPLP0	RPL3	RPS7	RPL13	RPS8
GO: Biological Process	GO:0072594	establishment of protein localization to organelle		1.128e-06	0.0008077	4.039e-05	0.0002888	7	641	RPL24	RPLP0	RPL3	RPS7	RPL13	RPS8	HSP90AB1
GO: Biological Process	GO:0016032	viral process		1.209e-06	0.0008656	4.122e-05	0.0002948	8	962	RPL24	RPLP0	RPL3	RPS7	HTATIP2	RPL13	RPS8	HSP90AB1
GO: Biological Process	GO:0006518	peptide metabolic process		1.338e-06	0.0009578	4.354e-05	0.0003114	8	975	MRPL27	RPL24	PSTK	RPLP0	RPL3	RPS7	RPL13	RPS8
GO: Biological Process	GO:0044403	biological process involved in symbiotic interaction		2.007e-06	0.001437	6.126e-05	0.0004381	8	1029	RPL24	RPLP0	RPL3	RPS7	HTATIP2	RPL13	RPS8	HSP90AB1
GO: Biological Process	GO:0006401	RNA catabolic process		2.053e-06	0.00147	6.126e-05	0.0004381	6	435	RPL24	RPLP0	RPL3	RPS7	RPL13	RPS8
GO: Biological Process	GO:0000027	ribosomal large subunit assembly		2.273e-06	0.001627	6.509e-05	0.0004655	3	28	RPL24	RPLP0	RPL3
GO: Biological Process	GO:0006605	protein targeting		3.291e-06	0.002357	9.064e-05	0.0006482	6	472	RPL24	RPLP0	RPL3	RPS7	RPL13	RPS8
GO: Biological Process	GO:0022613	ribonucleoprotein complex biogenesis		3.804e-06	0.002723	0.0001009	0.0007214	6	484	RPL24	RPLP0	RPL3	RPS7	RPS8	HSP90AB1
GO: Biological Process	GO:0042254	ribosome biogenesis		8.391e-06	0.006008	0.0002146	0.001534	5	313	RPL24	RPLP0	RPL3	RPS7	RPS8
GO: Biological Process	GO:0043603	cellular amide metabolic process		9.955e-06	0.007128	0.0002458	0.001758	8	1276	MRPL27	RPL24	PSTK	RPLP0	RPL3	RPS7	RPL13	RPS8
GO: Biological Process	GO:0034655	nucleobase-containing compound catabolic process		1.138e-05	0.008146	0.0002715	0.001942	6	586	RPL24	RPLP0	RPL3	RPS7	RPL13	RPS8
GO: Biological Process	GO:0046700	heterocycle catabolic process		1.671e-05	0.01196	0.0003859	0.00276	6	627	RPL24	RPLP0	RPL3	RPS7	RPL13	RPS8
GO: Biological Process	GO:0044270	cellular nitrogen compound catabolic process		1.764e-05	0.01263	0.0003946	0.002822	6	633	RPL24	RPLP0	RPL3	RPS7	RPL13	RPS8
GO: Biological Process	GO:0019439	aromatic compound catabolic process		1.945e-05	0.01392	0.0004219	0.003017	6	644	RPL24	RPLP0	RPL3	RPS7	RPL13	RPS8
GO: Biological Process	GO:1901361	organic cyclic compound catabolic process		2.622e-05	0.01878	0.0005522	0.003949	6	679	RPL24	RPLP0	RPL3	RPS7	RPL13	RPS8
GO: Biological Process	GO:0032981	mitochondrial respiratory chain complex I assembly		3.104e-05	0.02222	0.0006173	0.004415	3	66	TMEM126A	NDUFA1	NDUFAF8
GO: Biological Process	GO:0010257	NADH dehydrogenase complex assembly		3.104e-05	0.02222	0.0006173	0.004415	3	66	TMEM126A	NDUFA1	NDUFAF8
GO: Biological Process	GO:0042255	ribosome assembly		3.395e-05	0.02431	0.000657	0.004699	3	68	RPL24	RPLP0	RPL3
GO: Biological Process	GO:0042273	ribosomal large subunit biogenesis		4.031e-05	0.02886	0.0007595	0.005431	3	72	RPL24	RPLP0	RPL3
GO: Biological Process	GO:0072657	protein localization to membrane		4.157e-05	0.02977	0.0007633	0.005458	6	737	RPL24	RPLP0	RPL3	RPS7	RPL13	RPS8
GO: Biological Process	GO:0022618	ribonucleoprotein complex assembly		5.724e-05	0.04099	0.001025	0.007328	4	232	RPL24	RPLP0	RPL3	HSP90AB1
GO: Biological Process	GO:0071826	ribonucleoprotein complex subunit organization		6.425e-05	0.046	0.001122	0.008025	4	239	RPL24	RPLP0	RPL3	HSP90AB1
GO: Biological Process	GO:0021675	nerve development		6.624e-05	0.04743	0.001129	0.008076	3	85	GABRB3	TMEM126A	RPL24
GO: Biological Process	GO:0034622	cellular protein-containing complex assembly		8.379e-05	0.05999	0.001395	0.009978	7	1239	TMEM126A	RPL24	NDUFA1	NDUFAF8	RPLP0	RPL3	HSP90AB1
GO: Biological Process	GO:0021554	optic nerve development		8.726e-05	0.06248	0.00142	0.01015	2	15	TMEM126A	RPL24
GO: Biological Process	GO:0044265	cellular macromolecule catabolic process		9.089e-05	0.06508	0.001446	0.01034	7	1255	RPL24	RPLP0	RPL3	RPS7	RPL13	RPS8	HSP90AB1
GO: Biological Process	GO:0033108	mitochondrial respiratory chain complex assembly		0.0001107	0.07927	0.001723	0.01232	3	101	TMEM126A	NDUFA1	NDUFAF8
GO: Biological Process	GO:0016071	mRNA metabolic process		0.0001301	0.09315	0.001982	0.01417	6	905	RPL24	RPLP0	RPL3	RPS7	RPL13	RPS8
GO: Biological Process	GO:0033365	protein localization to organelle		0.0002654	0.1901	0.003959	0.02832	7	1489	RPL24	RPLP0	RPL3	RPS7	RPL13	RPS8	HSP90AB1
GO: Biological Process	GO:0009057	macromolecule catabolic process		0.0002871	0.2056	0.004195	0.03	7	1508	RPL24	RPLP0	RPL3	RPS7	RPL13	RPS8	HSP90AB1
GO: Biological Process	GO:0006886	intracellular protein transport		0.0003949	0.2827	0.005654	0.04044	7	1588	RPL24	RPLP0	RPL3	RPS7	RPL13	RPS8	HSP90AB1
GO: Biological Process	GO:0050821	protein stabilization		0.0008836	0.6327	0.01241	0.08872	3	205	RPS7	CRTAP	HSP90AB1
GO: Biological Process	GO:0018400	peptidyl-proline hydroxylation to 3-hydroxy-L-proline		0.0009408	0.6736	0.01295	0.09265	1	1	CRTAP
GO: Biological Process	GO:0065003	protein-containing complex assembly		0.0009619	0.6887	0.013	0.09294	7	1839	TMEM126A	RPL24	NDUFA1	NDUFAF8	RPLP0	RPL3	HSP90AB1
GO: Biological Process	GO:0010629	negative regulation of gene expression		0.00102	0.7301	0.01352	0.09669	7	1857	RPL24	RPLP0	RPL3	RPS7	RPL13	RPS8	HSP90AB1
GO: Biological Process	GO:2000059	negative regulation of ubiquitin-dependent protein catabolic process		0.001121	0.8027	0.01459	0.1044	2	53	RPS7	HSP90AB1
GO: Biological Process	GO:0021545	cranial nerve development		0.001207	0.864	0.01543	0.1103	2	55	TMEM126A	RPL24
GO: Biological Process	GO:1901389	negative regulation of transforming growth factor beta activation		0.001879	1	0.0236	0.1688	1	2	HSP90AB1
GO: Biological Process	GO:1903051	negative regulation of proteolysis involved in cellular protein catabolic process		0.001946	1	0.02402	0.1718	2	70	RPS7	HSP90AB1
GO: Biological Process	GO:0042274	ribosomal small subunit biogenesis		0.002349	1	0.0285	0.2038	2	77	RPS7	RPS8
GO: Biological Process	GO:1903363	negative regulation of cellular protein catabolic process		0.002722	1	0.03152	0.2254	2	83	RPS7	HSP90AB1
GO: Biological Process	GO:0072347	response to anesthetic		0.002817	1	0.03152	0.2254	1	3	GABRB3
GO: Biological Process	GO:1903660	negative regulation of complement-dependent cytotoxicity		0.002817	1	0.03152	0.2254	1	3	HSP90AB1
GO: Biological Process	GO:1901874	negative regulation of post-translational protein modification		0.002817	1	0.03152	0.2254	1	3	CRTAP
GO: Biological Process	GO:1902626	assembly of large subunit precursor of preribosome		0.002817	1	0.03152	0.2254	1	3	RPL24
GO: Biological Process	GO:0031647	regulation of protein stability		0.003325	1	0.03663	0.262	3	326	RPS7	CRTAP	HSP90AB1
GO: Biological Process	GO:0006177	GMP biosynthetic process		0.003755	1	0.04013	0.287	1	4	IMPDH2
GO: Biological Process	GO:0097056	selenocysteinyl-tRNA(Sec) biosynthetic process		0.003755	1	0.04013	0.287	1	4	PSTK
GO: Biological Process	GO:0002181	cytoplasmic translation		0.004476	1	0.04713	0.3371	2	107	RPL24	RPLP0
GO: Biological Process	GO:1901873	regulation of post-translational protein modification		0.004692	1	0.04868	0.3482	1	5	CRTAP
GO: Cellular Component	GO:0044391	ribosomal subunit		5.257e-10	7.833e-08	7.833e-08	4.374e-07	7	210	MRPL27	RPL24	RPLP0	RPL3	RPS7	RPL13	RPS8
GO: Cellular Component	GO:0022626	cytosolic ribosome		1.363e-09	2.031e-07	1.016e-07	5.672e-07	6	127	RPL24	RPLP0	RPL3	RPS7	RPL13	RPS8
GO: Cellular Component	GO:0005840	ribosome		2.95e-09	4.395e-07	1.465e-07	8.181e-07	7	269	MRPL27	RPL24	RPLP0	RPL3	RPS7	RPL13	RPS8
GO: Cellular Component	GO:0015934	large ribosomal subunit		7.278e-08	1.084e-05	2.711e-06	1.514e-05	5	120	MRPL27	RPL24	RPLP0	RPL3	RPL13
GO: Cellular Component	GO:0022625	cytosolic large ribosomal subunit		2.601e-07	3.875e-05	7.75e-06	4.328e-05	4	60	RPL24	RPLP0	RPL3	RPL13
GO: Cellular Component	GO:1990904	ribonucleoprotein complex		3.689e-06	0.0005497	9.161e-05	0.0005116	7	768	MRPL27	RPL24	RPLP0	RPL3	RPS7	RPL13	RPS8
GO: Cellular Component	GO:0005925	focal adhesion		0.0005703	0.08497	0.01169	0.06531	4	424	RPLP0	RPL3	RPS7	RPS8
GO: Cellular Component	GO:0030055	cell-substrate junction		0.0006279	0.09356	0.01169	0.06531	4	435	RPLP0	RPL3	RPS7	RPS8
GO: Cellular Component	GO:1990917	ooplasm		0.0009382	0.1398	0.01553	0.08674	1	1	HSP90AB1
GO: Cellular Component	GO:0022627	cytosolic small ribosomal subunit		0.001621	0.2416	0.02416	0.1349	2	64	RPS7	RPS8
GO: Cellular Component	GO:1990565	HSP90-CDC37 chaperone complex		0.001874	0.2792	0.02538	0.1418	1	2	HSP90AB1
GO: Cellular Component	GO:0034774	secretory granule lumen		0.003243	0.4832	0.03505	0.1958	3	324	CRISP3	IMPDH2	HSP90AB1
GO: Cellular Component	GO:0060205	cytoplasmic vesicle lumen		0.003357	0.5002	0.03505	0.1958	3	328	CRISP3	IMPDH2	HSP90AB1
GO: Cellular Component	GO:0031983	vesicle lumen		0.003415	0.5088	0.03505	0.1958	3	330	CRISP3	IMPDH2	HSP90AB1
GO: Cellular Component	GO:0015935	small ribosomal subunit		0.003529	0.5258	0.03505	0.1958	2	95	RPS7	RPS8
Pathway	1339156	Selenocysteine synthesis	BioSystems: REACTOME	1.267e-11	2.052e-09	2.052e-09	1.163e-08	7	96	RPL24	PSTK	RPLP0	RPL3	RPS7	RPL13	RPS8
Pathway	1339149	Selenoamino acid metabolism	BioSystems: REACTOME	7.419e-11	1.202e-08	6.009e-09	3.406e-08	7	123	RPL24	PSTK	RPLP0	RPL3	RPS7	RPL13	RPS8
Pathway	83036	Ribosome	BioSystems: KEGG	3.634e-10	5.886e-08	1.962e-08	1.112e-07	7	154	MRPL27	RPL24	RPLP0	RPL3	RPS7	RPL13	RPS8
Pathway	M189	Ribosome	MSigDB C2 BIOCARTA (v7.3)	7.135e-10	1.156e-07	2.315e-08	1.312e-07	6	88	RPL24	RPLP0	RPL3	RPS7	RPL13	RPS8
Pathway	M39495	Cytoplasmic Ribosomal Proteins	MSigDB C2 BIOCARTA (v7.3)	8.186e-10	1.326e-07	2.315e-08	1.312e-07	6	90	RPL24	RPLP0	RPL3	RPS7	RPL13	RPS8
Pathway	1268691	Peptide chain elongation	BioSystems: REACTOME	1e-09	1.62e-07	2.315e-08	1.312e-07	6	93	RPL24	RPLP0	RPL3	RPS7	RPL13	RPS8
Pathway	1269120	Viral mRNA Translation	BioSystems: REACTOME	1e-09	1.62e-07	2.315e-08	1.312e-07	6	93	RPL24	RPLP0	RPL3	RPS7	RPL13	RPS8
Pathway	1268692	Eukaryotic Translation Termination	BioSystems: REACTOME	1.293e-09	2.095e-07	2.477e-08	1.404e-07	6	97	RPL24	RPLP0	RPL3	RPS7	RPL13	RPS8
Pathway	1268690	Eukaryotic Translation Elongation	BioSystems: REACTOME	1.376e-09	2.23e-07	2.477e-08	1.404e-07	6	98	RPL24	RPLP0	RPL3	RPS7	RPL13	RPS8
Pathway	1269718	Nonsense Mediated Decay (NMD) independent of the Exon Junction Complex (EJC)	BioSystems: REACTOME	1.556e-09	2.521e-07	2.521e-08	1.429e-07	6	100	RPL24	RPLP0	RPL3	RPS7	RPL13	RPS8
Pathway	1268681	Formation of a pool of free 40S subunits	BioSystems: REACTOME	2.348e-09	3.804e-07	3.458e-08	1.96e-07	6	107	RPL24	RPLP0	RPL3	RPS7	RPL13	RPS8
Pathway	1268689	SRP-dependent cotranslational protein targeting to membrane	BioSystems: REACTOME	3.831e-09	6.207e-07	5.007e-08	2.838e-07	6	116	RPL24	RPLP0	RPL3	RPS7	RPL13	RPS8
Pathway	1268686	GTP hydrolysis and joining of the 60S ribosomal subunit	BioSystems: REACTOME	4.471e-09	7.244e-07	5.007e-08	2.838e-07	6	119	RPL24	RPLP0	RPL3	RPS7	RPL13	RPS8
Pathway	1268688	L13a-mediated translational silencing of Ceruloplasmin expression	BioSystems: REACTOME	4.471e-09	7.244e-07	5.007e-08	2.838e-07	6	119	RPL24	RPLP0	RPL3	RPS7	RPL13	RPS8
Pathway	1269716	Nonsense-Mediated Decay (NMD)	BioSystems: REACTOME	4.945e-09	8.012e-07	5.007e-08	2.838e-07	6	121	RPL24	RPLP0	RPL3	RPS7	RPL13	RPS8
Pathway	1269717	Nonsense Mediated Decay (NMD) enhanced by the Exon Junction Complex (EJC)	BioSystems: REACTOME	4.945e-09	8.012e-07	5.007e-08	2.838e-07	6	121	RPL24	RPLP0	RPL3	RPS7	RPL13	RPS8
Pathway	1268680	Cap-dependent Translation Initiation	BioSystems: REACTOME	6.624e-09	1.073e-06	5.962e-08	3.379e-07	6	127	RPL24	RPLP0	RPL3	RPS7	RPL13	RPS8
Pathway	1268679	Eukaryotic Translation Initiation	BioSystems: REACTOME	6.624e-09	1.073e-06	5.962e-08	3.379e-07	6	127	RPL24	RPLP0	RPL3	RPS7	RPL13	RPS8
Pathway	1269115	Influenza Viral RNA Transcription and Replication	BioSystems: REACTOME	1.093e-08	1.77e-06	9.316e-08	5.28e-07	6	138	RPL24	RPLP0	RPL3	RPS7	RPL13	RPS8
Pathway	1269109	Influenza Life Cycle	BioSystems: REACTOME	1.597e-08	2.587e-06	1.294e-07	7.332e-07	6	147	RPL24	RPLP0	RPL3	RPS7	RPL13	RPS8
Pathway	1269108	Influenza Infection	BioSystems: REACTOME	2.461e-08	3.988e-06	1.899e-07	1.076e-06	6	158	RPL24	RPLP0	RPL3	RPS7	RPL13	RPS8
Pathway	1268678	Translation	BioSystems: REACTOME	3.19e-08	5.168e-06	2.349e-07	1.331e-06	6	165	RPL24	RPLP0	RPL3	RPS7	RPL13	RPS8
Pathway	1383086	Major pathway of rRNA processing in the nucleolus and cytosol	BioSystems: REACTOME	5.542e-08	8.979e-06	3.904e-07	2.213e-06	6	181	RPL24	RPLP0	RPL3	RPS7	RPL13	RPS8
Pathway	1427846	rRNA processing in the nucleus and cytosol	BioSystems: REACTOME	8.121e-08	1.316e-05	5.482e-07	3.107e-06	6	193	RPL24	RPLP0	RPL3	RPS7	RPL13	RPS8
Pathway	1383085	rRNA processing	BioSystems: REACTOME	1.096e-07	1.776e-05	7.104e-07	4.026e-06	6	203	RPL24	RPLP0	RPL3	RPS7	RPL13	RPS8
Pathway	1270158	Metabolism of amino acids and derivatives	BioSystems: REACTOME	1.497e-07	2.425e-05	9.326e-07	5.286e-06	7	367	RPL24	PSTK	RPLP0	RPL3	RPS7	RPL13	RPS8
Pathway	1269056	Infectious disease	BioSystems: REACTOME	2.385e-07	3.864e-05	1.431e-06	8.111e-06	7	393	RPL24	RPLP0	RPL3	RPS7	RPL13	RPS8	HSP90AB1
Pathway	1268854	Disease	BioSystems: REACTOME	4.557e-05	0.007383	0.0002637	0.001495	7	867	RPL24	RPLP0	RPL3	RPS7	RPL13	RPS8	HSP90AB1
Pathway	1268682	Formation of the ternary complex	BioSystems: REACTOME	0.002093	0.339	0.01169	0.06626	2	55	RPS7	RPS8
Pathway	1268685	Ribosomal scanning and start codon recognition	BioSystems: REACTOME	0.002736	0.4433	0.01473	0.08349	2	63	RPS7	RPS8
Pathway	1268684	Translation initiation complex formation	BioSystems: REACTOME	0.002822	0.4572	0.01473	0.08349	2	64	RPS7	RPS8
Pathway	1268683	Activation of the mRNA upon binding of the cap-binding complex and eIFs	BioSystems: REACTOME	0.00291	0.4714	0.01473	0.08349	2	65	RPS7	RPS8
Pathway	1269155	Uptake and function of diphtheria toxin	BioSystems: REACTOME	0.007464	1	0.03556	0.2016	1	6	HSP90AB1
Pathway	545323	urate biosynthesis/inosine 5'-phosphate degradation	BioSystems: BIOCYC	0.007464	1	0.03556	0.2016	1	6	IMPDH2
Pathway	137942	EphrinA-EPHA pathway	BioSystems: Pathway Interaction Database	0.00994	1	0.04473	0.2535	1	8	EPHA6
Pathway	1470921	Aryl hydrocarbon receptor signalling	BioSystems: REACTOME	0.00994	1	0.04473	0.2535	1	8	HSP90AB1
Pathway	1268677	Metabolism of proteins	BioSystems: REACTOME	0.01119	1	0.049	0.2777	6	1631	RPL24	RPLP0	RPL3	RPS7	RPL13	RPS8
