# Supplementary material for: Elucidating genes and gene networks linked to individual susceptibility to milk fat depression in dairy goats
Source: Front Vet Sci. 2022 Dec 15;9:1037764. doi: 10.3389/fvets.2022.1037764 (PMC9798324; doi:10.3389/fvets.2022.1037764)
Supplement: Supplementary file 7 [file Table_7.xlsx]

## Sheet: Hoja1
Table S7. Results from the functional enrichment analyses for upregulated genes in control goats
Category	ID	Name	Source	p-value	q-value Bonferroni	q-value FDR B&H	q-value FDR B&Y	Hit Count in Query List	Hit Count in Genome	Hit in Query List
GO: Molecular Function	GO:0018024	histone-lysine N-methyltransferase activity		0.000298	0.02473	0.006844	0.03423	2	46	DOT1L	ASH1L
GO: Molecular Function	GO:0003682	chromatin binding		0.0003931	0.03263	0.006844	0.03423	4	675	SREBF1	NCOR2	CHD4	ASH1L
GO: Molecular Function	GO:0042054	histone methyltransferase activity		0.0004579	0.03801	0.006844	0.03423	2	57	DOT1L	ASH1L
GO: Molecular Function	GO:0008134	transcription factor binding		0.0005575	0.04627	0.006844	0.03423	4	740	PPRC1	NCOR2	CHD4	DOT1L
GO: Molecular Function	GO:0016279	protein-lysine N-methyltransferase activity		0.0005593	0.04642	0.006844	0.03423	2	63	DOT1L	ASH1L
GO: Molecular Function	GO:0031151	histone methyltransferase activity (H3-K79 specific)		0.0005669	0.04705	0.006844	0.03423	1	1	DOT1L
GO: Molecular Function	GO:0016278	lysine N-methyltransferase activity		0.0005772	0.04791	0.006844	0.03423	2	64	DOT1L	ASH1L
GO: Molecular Function	GO:0052654	L-leucine transaminase activity		0.001133	0.09403	0.007262	0.03633	1	2	BCAT2
GO: Molecular Function	GO:0052655	L-valine transaminase activity		0.001133	0.09403	0.007262	0.03633	1	2	BCAT2
GO: Molecular Function	GO:0052656	L-isoleucine transaminase activity		0.001133	0.09403	0.007262	0.03633	1	2	BCAT2
GO: Molecular Function	GO:0032810	sterol response element binding		0.001133	0.09403	0.007262	0.03633	1	2	SREBF1
GO: Molecular Function	GO:0004084	branched-chain-amino-acid transaminase activity		0.001133	0.09403	0.007262	0.03633	1	2	BCAT2
GO: Molecular Function	GO:0008276	protein methyltransferase activity		0.001137	0.09441	0.007262	0.03633	2	90	DOT1L	ASH1L
GO: Molecular Function	GO:0008170	N-methyltransferase activity		0.001429	0.1186	0.008474	0.04239	2	101	DOT1L	ASH1L
GO: Molecular Function	GO:0047288	monosialoganglioside sialyltransferase activity		0.001699	0.141	0.0094	0.04702	1	3	ST3GAL1
GO: Molecular Function	GO:0042826	histone deacetylase binding		0.00246	0.2042	0.01276	0.06383	2	133	NCOR2	CHD4
GO: Molecular Function	GO:0003836	beta-galactoside (CMP) alpha-2 3-sialyltransferase activity		0.00283	0.2349	0.01382	0.06911	1	5	ST3GAL1
GO: Molecular Function	GO:0008757	S-adenosylmethionine-dependent methyltransferase activity		0.003622	0.3006	0.0167	0.08355	2	162	DOT1L	ASH1L
GO: Molecular Function	GO:0046974	histone methyltransferase activity (H3-K9 specific)		0.006216	0.516	0.02529	0.1265	1	11	ASH1L
GO: Molecular Function	GO:0046975	histone methyltransferase activity (H3-K36 specific)		0.006216	0.516	0.02529	0.1265	1	11	ASH1L
GO: Molecular Function	GO:0008168	methyltransferase activity		0.0064	0.5312	0.02529	0.1265	2	217	DOT1L	ASH1L
GO: Molecular Function	GO:0016741	transferase activity		0.007043	0.5845	0.02657	0.1329	2	228	DOT1L	ASH1L
GO: Molecular Function	GO:0042800	histone methyltransferase activity (H3-K4 specific)		0.009592	0.7961	0.03462	0.1731	1	17	ASH1L
GO: Molecular Function	GO:0035259	glucocorticoid receptor binding		0.01128	0.9359	0.03841	0.1921	1	20	NCOR2
GO: Molecular Function	GO:0008373	sialyltransferase activity		0.01184	0.9825	0.03841	0.1921	1	21	ST3GAL1
GO: Molecular Function	GO:0008483	transaminase activity		0.0124	1	0.03841	0.1921	1	22	BCAT2
GO: Molecular Function	GO:0061629	RNA polymerase II-specific DNA-binding transcription factor binding		0.01287	1	0.03841	0.1921	2	312	NCOR2	CHD4
GO: Molecular Function	GO:0046965	retinoid X receptor binding		0.01296	1	0.03841	0.1921	1	23	NCOR2
GO: Molecular Function	GO:0016769	transferase activity		0.01352	1	0.03869	0.1935	1	24	BCAT2
GO: Molecular Function	GO:0005112	Notch binding		0.0152	1	0.04204	0.2103	1	27	NCOR2
GO: Biological Process	GO:0090312	positive regulation of protein deacetylation		0.0001084	0.06029	0.01801	0.1242	2	29	SREBF1	NCOR2
GO: Biological Process	GO:1903508	positive regulation of nucleic acid-templated transcription		0.0001291	0.07179	0.01801	0.1242	6	1744	SREBF1	HIVEP3	ZNF827	PPRC1	DOT1L	ASH1L
GO: Biological Process	GO:0045893	positive regulation of transcription		0.0001291	0.07179	0.01801	0.1242	6	1744	SREBF1	HIVEP3	ZNF827	PPRC1	DOT1L	ASH1L
GO: Biological Process	GO:1902680	positive regulation of RNA biosynthetic process		0.0001295	0.07202	0.01801	0.1242	6	1745	SREBF1	HIVEP3	ZNF827	PPRC1	DOT1L	ASH1L
GO: Biological Process	GO:0051254	positive regulation of RNA metabolic process		0.0001764	0.0981	0.01962	0.1354	6	1844	SREBF1	HIVEP3	ZNF827	PPRC1	DOT1L	ASH1L
GO: Biological Process	GO:0010557	positive regulation of macromolecule biosynthetic process		0.0002742	0.1525	0.02541	0.1753	6	1996	SREBF1	HIVEP3	ZNF827	PPRC1	DOT1L	ASH1L
GO: Biological Process	GO:0045944	positive regulation of transcription by RNA polymerase II		0.0004174	0.2321	0.02752	0.1899	5	1339	SREBF1	ZNF827	PPRC1	DOT1L	ASH1L
GO: Biological Process	GO:0090311	regulation of protein deacetylation		0.0004228	0.2351	0.02752	0.1899	2	57	SREBF1	NCOR2
GO: Biological Process	GO:1903699	tarsal gland development		0.0005445	0.3027	0.02752	0.1899	1	1	ASH1L
GO: Biological Process	GO:1903709	uterine gland development		0.0005445	0.3027	0.02752	0.1899	1	1	ASH1L
GO: Biological Process	GO:0002319	memory B cell differentiation		0.0005445	0.3027	0.02752	0.1899	1	1	ST3GAL1
GO: Biological Process	GO:0006325	chromatin organization		0.0008337	0.4636	0.03863	0.2665	4	857	SREBF1	CHD4	DOT1L	ASH1L
GO: Biological Process	GO:0009098	leucine biosynthetic process		0.001088	0.605	0.04321	0.2981	1	2	BCAT2
GO: Biological Process	GO:1905403	negative regulation of activated CD8-positive		0.001088	0.605	0.04321	0.2981	1	2	ST3GAL1
GO: Cellular Component	GO:0000138	Golgi trans cisterna		2.082e-05	0.001166	0.001166	0.005376	2	13	GCC1	ST3GAL1
GO: Cellular Component	GO:1990675	Golgi medial cisterna membrane		0.000543	0.03041	0.009492	0.04377	1	1	ST3GAL1
GO: Cellular Component	GO:1990676	Golgi trans cisterna membrane		0.000543	0.03041	0.009492	0.04377	1	1	ST3GAL1
GO: Cellular Component	GO:0000118	histone deacetylase complex		0.0007862	0.04403	0.009492	0.04377	2	78	NCOR2	CHD4
GO: Cellular Component	GO:0017053	transcription repressor complex		0.0008475	0.04746	0.009492	0.04377	2	81	NCOR2	CHD4
GO: Cellular Component	GO:0005694	chromosome		0.001797	0.1006	0.01677	0.07734	5	1845	SREBF1	NCOR2	CHD4	DOT1L	ASH1L
GO: Cellular Component	GO:0031985	Golgi cisterna		0.002097	0.1174	0.01677	0.07735	2	128	GCC1	ST3GAL1
GO: Cellular Component	GO:0005795	Golgi stack		0.003371	0.1888	0.02359	0.1088	2	163	GCC1	ST3GAL1
GO: Cellular Component	GO:0000139	Golgi membrane		0.007805	0.4371	0.04288	0.1978	3	794	SREBF1	GCC1	ST3GAL1
GO: Cellular Component	GO:0090545	CHD-type complex		0.008651	0.4845	0.04288	0.1978	1	16	CHD4
GO: Cellular Component	GO:0016581	NuRD complex		0.008651	0.4845	0.04288	0.1978	1	16	CHD4
GO: Cellular Component	GO:0005797	Golgi medial cisterna		0.00919	0.5146	0.04288	0.1978	1	17	ST3GAL1
GO: Cellular Component	GO:0005794	Golgi apparatus		0.01028	0.5754	0.04427	0.2041	4	1710	SREBF1	GCC1	ST3GAL1	ASH1L
GO: Cellular Component	GO:0098791	Golgi apparatus subcompartment		0.01222	0.6845	0.04889	0.2255	3	935	SREBF1	GCC1	ST3GAL1
Pathway	1270433	Chromatin organization	BioSystems: REACTOME	1.999e-05	0.003218	0.001609	0.009111	4	279	NCOR2	CHD4	DOT1L	ASH1L
Pathway	1270434	Chromatin modifying enzymes	BioSystems: REACTOME	1.999e-05	0.003218	0.001609	0.009111	4	279	NCOR2	CHD4	DOT1L	ASH1L
Pathway	M162	RXR and RAR heterodimerization with other nuclear receptor	MSigDB C2 BIOCARTA (v7.3)	0.000125	0.02013	0.006709	0.03798	2	26	SREBF1	NCOR2
Pathway	M39756	The effect of progerin on the involved genes in Hutchinson-Gilford Progeria Syndrome	MSigDB C2 BIOCARTA (v7.3)	0.0002838	0.04568	0.01142	0.06466	2	39	SREBF1	CHD4
Pathway	M13720	Lysine degradation	MSigDB C2 BIOCARTA (v7.3)	0.0003616	0.05822	0.01164	0.06593	2	44	DOT1L	ASH1L
Pathway	M39759	Rett syndrome causing genes	MSigDB C2 BIOCARTA (v7.3)	0.0004488	0.07225	0.01204	0.06818	2	49	NCOR2	CHD4
Pathway	82956	Lysine degradation	BioSystems: KEGG	0.0006507	0.1048	0.0131	0.07418	2	59	DOT1L	ASH1L
Pathway	PW:0000072	valine leucine and isoleucine biosynthetic	Pathway Ontology	0.0006609	0.1064	0.0131	0.07418	1	1	BCAT2
Pathway	M101	Signaling events mediated by HDAC Class I	MSigDB C2 BIOCARTA (v7.3)	0.0008138	0.131	0.0131	0.07418	2	66	NCOR2	CHD4
Pathway	137997	Signaling events mediated by HDAC Class I	BioSystems: Pathway Interaction Database	0.0008138	0.131	0.0131	0.07418	2	66	NCOR2	CHD4
Pathway	M39374	Histone Modifications	MSigDB C2 BIOCARTA (v7.3)	0.000915	0.1473	0.01335	0.07556	2	70	DOT1L	ASH1L
Pathway	1270438	PKMTs methylate histone lysines	BioSystems: REACTOME	0.0009947	0.1601	0.01335	0.07556	2	73	DOT1L	ASH1L
Pathway	P02749	Leucine biosynthesis	PantherDB	0.001321	0.2126	0.01519	0.08599	1	2	BCAT2
Pathway	P02724	Alanine biosynthesis	PantherDB	0.001321	0.2126	0.01519	0.08599	1	2	BCAT2
Pathway	1270345	Transcriptional regulation of white adipocyte differentiation	BioSystems: REACTOME	0.001441	0.2321	0.01547	0.0876	2	88	SREBF1	NCOR2
Pathway	1270436	HDACs deacetylate histones	BioSystems: REACTOME	0.001643	0.2644	0.01653	0.09358	2	94	NCOR2	CHD4
Pathway	P02748	Isoleucine biosynthesis	PantherDB	0.00198	0.3188	0.01771	0.1003	1	3	BCAT2
Pathway	P02785	Valine biosynthesis	PantherDB	0.00198	0.3188	0.01771	0.1003	1	3	BCAT2
Pathway	PW:0000167	pantothenate and CoA biosynthetic	Pathway Ontology	0.00264	0.425	0.02125	0.1203	1	4	BCAT2
Pathway	82954	Valine leucine and isoleucine biosynthesis	BioSystems: KEGG	0.00264	0.425	0.02125	0.1203	1	4	BCAT2
Pathway	1270029	Regulation of lipid metabolism by Peroxisome proliferator-activated receptor alpha (PPARalpha)	BioSystems: REACTOME	0.002973	0.4786	0.02279	0.129	2	127	SREBF1	NCOR2
Pathway	M39505	Adipogenesis	MSigDB C2 BIOCARTA (v7.3)	0.003159	0.5087	0.02312	0.1309	2	131	SREBF1	NCOR2
Pathway	M6907	Nuclear receptors coordinate the activities of chromatin remodeling complexes and coactivators to facilitate initiation of transcription in carcinoma cells	MSigDB C2 BIOCARTA (v7.3)	0.004615	0.7431	0.03231	0.1829	1	7	NCOR2
Pathway	M22036	SREBP control of lipid synthesis	MSigDB C2 BIOCARTA (v7.3)	0.005273	0.849	0.03537	0.2003	1	8	SREBF1
Pathway	M39557	Liver X Receptor Pathway	MSigDB C2 BIOCARTA (v7.3)	0.006588	1	0.03968	0.2247	1	10	SREBF1
Pathway	M18837	Map Kinase Inactivation of SMRT Corepressor	MSigDB C2 BIOCARTA (v7.3)	0.007244	1	0.03968	0.2247	1	11	NCOR2
Pathway	M17946	Valine	MSigDB C2 BIOCARTA (v7.3)	0.007244	1	0.03968	0.2247	1	11	BCAT2
Pathway	142359	leucine degradation	BioSystems: BIOCYC	0.0079	1	0.03968	0.2247	1	12	BCAT2
Pathway	142358	isoleucine degradation	BioSystems: BIOCYC	0.0079	1	0.03968	0.2247	1	12	BCAT2
Pathway	142387	valine degradation	BioSystems: BIOCYC	0.0079	1	0.03968	0.2247	1	12	BCAT2
Pathway	M39730	Ganglio Sphingolipid Metabolism	MSigDB C2 BIOCARTA (v7.3)	0.008556	1	0.03968	0.2247	1	13	ST3GAL1
Pathway	M39753	Transcriptional cascade regulating adipogenesis	MSigDB C2 BIOCARTA (v7.3)	0.008556	1	0.03968	0.2247	1	13	SREBF1
Pathway	413354	Leucine degradation	BioSystems: KEGG	0.008556	1	0.03968	0.2247	1	13	BCAT2
Pathway	82983	Glycosaminoglycan biosynthesis - keratan sulfate	BioSystems: KEGG	0.009212	1	0.03968	0.2247	1	14	ST3GAL1
Pathway	137975	RXR and RAR heterodimerization with other nuclear receptor	BioSystems: Pathway Interaction Database	0.009212	1	0.03968	0.2247	1	14	NCOR2
Pathway	M12899	Glycosphingolipid biosynthesis - globo series	MSigDB C2 BIOCARTA (v7.3)	0.009212	1	0.03968	0.2247	1	14	ST3GAL1
Pathway	82997	Glycosphingolipid biosynthesis - ganglio series	BioSystems: KEGG	0.009867	1	0.03968	0.2247	1	15	ST3GAL1
Pathway	82996	Glycosphingolipid biosynthesis - globo and isoglobo series	BioSystems: KEGG	0.009867	1	0.03968	0.2247	1	15	ST3GAL1
Pathway	M8535	Glycosphingolipid biosynthesis - ganglio series	MSigDB C2 BIOCARTA (v7.3)	0.009867	1	0.03968	0.2247	1	15	ST3GAL1
Pathway	M3042	Glycosaminoglycan biosynthesis - keratan sulfate	MSigDB C2 BIOCARTA (v7.3)	0.009867	1	0.03968	0.2247	1	15	ST3GAL1
Pathway	M39359	ID signaling pathway	MSigDB C2 BIOCARTA (v7.3)	0.01052	1	0.03968	0.2247	1	16	SREBF1
Pathway	M7528	Pantothenate and CoA biosynthesis	MSigDB C2 BIOCARTA (v7.3)	0.01052	1	0.03968	0.2247	1	16	BCAT2
Pathway	PW:0000071	valine leucine and isoleucine degradation	Pathway Ontology	0.01118	1	0.03968	0.2247	1	17	BCAT2
Pathway	M14449	METS affect on Macrophage Differentiation	MSigDB C2 BIOCARTA (v7.3)	0.01118	1	0.03968	0.2247	1	17	NCOR2
Pathway	1270010	Fatty acid triacylglycerol and ketone body metabolism	BioSystems: REACTOME	0.01134	1	0.03968	0.2247	2	253	SREBF1	NCOR2
Pathway	714485	2-Oxocarboxylic acid metabolism	BioSystems: KEGG	0.01183	1	0.03968	0.2247	1	18	BCAT2
Pathway	PW:0000398	homocysteine metabolic	Pathway Ontology	0.01183	1	0.03968	0.2247	1	18	DOT1L
Pathway	83015	Pantothenate and CoA biosynthesis	BioSystems: KEGG	0.01183	1	0.03968	0.2247	1	18	BCAT2
Pathway	M39679	SREBF and miR33 in cholesterol and lipid homeostasis	MSigDB C2 BIOCARTA (v7.3)	0.01248	1	0.0402	0.2276	1	19	SREBF1
Pathway	M7997	Apoptosis is mediated by caspases	cysteine proteases arranged in a proteolytic cascade.	0.01248	1	0.0402	0.2276	1	19	SREBF1
Pathway	M39544	Mitochondrial Gene Expression	MSigDB C2 BIOCARTA (v7.3)	0.01314	1	0.04147	0.2348	1	20	PPRC1
Pathway	M39467	Globo Sphingolipid Metabolism	MSigDB C2 BIOCARTA (v7.3)	0.01379	1	0.04269	0.2417	1	21	ST3GAL1
Pathway	1269529	Downregulation of SMAD2/3:SMAD4 transcriptional activity	BioSystems: REACTOME	0.01509	1	0.04585	0.2596	1	23	NCOR2
Pathway	1270161	Branched-chain amino acid catabolism	BioSystems: REACTOME	0.01575	1	0.04631	0.2622	1	24	BCAT2
Pathway	138039	Retinoic acid receptors-mediated signaling	BioSystems: Pathway Interaction Database	0.0164	1	0.04631	0.2622	1	25	NCOR2
Pathway	PW:0000048	methionine cycle/metabolic	Pathway Ontology	0.0164	1	0.04631	0.2622	1	25	DOT1L
Pathway	1108786	mucin core 1 and core 2 O-glycosylation	BioSystems: BIOCYC	0.0164	1	0.04631	0.2622	1	25	ST3GAL1
Pathway	M2499	CARM1 and Regulation of the Estrogen Receptor	MSigDB C2 BIOCARTA (v7.3)	0.01705	1	0.04652	0.2634	1	26	NCOR2
Pathway	1268737	Termination of O-glycan biosynthesis	BioSystems: REACTOME	0.01705	1	0.04652	0.2634	1	26	ST3GAL1
Pathway	M39428	Nuclear Receptors Meta-Pathway	MSigDB C2 BIOCARTA (v7.3)	0.01785	1	0.04765	0.2698	2	321	SREBF1	GCC1
Pathway	1269873	RORA activates gene expression	BioSystems: REACTOME	0.01835	1	0.04765	0.2698	1	28	SREBF1
Pathway	1269978	Keratan sulfate biosynthesis	BioSystems: REACTOME	0.01835	1	0.04765	0.2698	1	28	ST3GAL1
Pathway	M6929	O-Glycan biosynthesis	MSigDB C2 BIOCARTA (v7.3)	0.01965	1	0.04942	0.2798	1	30	ST3GAL1
Pathway	M207	Retinoic acid receptors-mediated signaling	MSigDB C2 BIOCARTA (v7.3)	0.01965	1	0.04942	0.2798	1	30	NCOR2
Pathway	82977	Mucin type O-glycan biosynthesis	BioSystems: KEGG	0.0203	1	0.04951	0.2803	1	31	ST3GAL1
Pathway	1383083	Regulation of TP53 Activity through Acetylation	BioSystems: REACTOME	0.0203	1	0.04951	0.2803	1	31	CHD4
