# Supplementary material for: Elucidating genes and gene networks linked to individual susceptibility to milk fat depression in dairy goats
Source: Front Vet Sci. 2022 Dec 15;9:1037764. doi: 10.3389/fvets.2022.1037764 (PMC9798324; doi:10.3389/fvets.2022.1037764)
Supplement: Supplementary file 8 [file Table_8.xlsx]

## Sheet: Hoja1
Table S8. Differentially expressed genes between goats more (RESPO+) and less (RESPO−) responsive to diet-induced milk fat depression (MFD)
Gene	baseMean	log2FoldChange	lfcSE	stat	pvalue	padj
ACVR1B	515.584	-0.558994	0.122601	-4.55945	5.12881e-06	0.00900106
BIN1	166.67	-1.14438	0.265638	-4.30803	1.64713e-05	0.017571
C15H11orf96	18.4622	2.16385	0.505438	4.28114	1.85936e-05	0.017571
CAV1	37.3941	-2.41482	0.527212	-4.58036	4.64182e-06	0.00900106
CMBL	57.3424	-1.1094	0.272536	-4.07065	4.68822e-05	0.0359967
DBI	1444.96	0.558993	0.106479	5.24977	1.52287e-07	0.00187085
ELMSAN1	399.364	-0.630735	0.130629	-4.82846	1.37593e-06	0.00563443
GPD1	194.54	1.0977	0.273092	4.01951	5.83181e-05	0.0421434
LOC108635662	46.6294	-7.2218	1.8028	-4.00588	6.17857e-05	0.0421688
LOC108637882	7350.74	-12.7301	2.9205	-4.35888	1.30732e-05	0.0160605
PBXIP1	820.15	-0.889601	0.182977	-4.86182	1.16309e-06	0.00563443
PCDH1	1344.63	-0.519406	0.111431	-4.66123	3.14324e-06	0.00900106
RTP4	189.348	0.868041	0.212427	4.08629	4.38316e-05	0.0358981
SERINC3	2004.25	-0.603752	0.140518	-4.29663	1.73415e-05	0.017571
SP140	917.629	0.737034	0.165857	4.44379	8.8388e-06	0.012065
SYNPO	242.685	-0.967454	0.236272	-4.09467	4.22772e-05	0.0358981
VWA5A	235.662	-1.24563	0.272381	-4.57313	4.80494e-06	0.00900106
WNK4	32.7076	-1.44682	0.324287	-4.46155	8.13679e-06	0.012065
