# Supplementary material for: Elucidating genes and gene networks linked to individual susceptibility to milk fat depression in dairy goats
Source: Front Vet Sci. 2022 Dec 15;9:1037764. doi: 10.3389/fvets.2022.1037764 (PMC9798324; doi:10.3389/fvets.2022.1037764)
Supplement: Supplementary file 9 [file Table_9.xlsx]

## Sheet: Hoja1
Table S9. Results from the functional enrichment analyses for upregulated genes in RESPO+ goats
Category	ID	Name	Source	p-value	q-value Bonferroni	q-value FDR B&H	q-value FDR B&Y	Hit Count in Query List	Hit Count in Genome	Hit in Query List
GO: Molecular Function	GO:0019870	potassium channel inhibitor activity		1.31e-05	0.001336	0.001336	0.006958	2	11	WNK4,CAV1
GO: Molecular Function	GO:0008200	ion channel inhibitor activity		0.0002033	0.02074	0.007592	0.03953	2	42	WNK4,CAV1
GO: Molecular Function	GO:0016248	channel inhibitor activity		0.0002233	0.02278	0.007592	0.03953	2	44	WNK4,CAV1
GO: Molecular Function	GO:0015459	potassium channel regulator activity		0.0003623	0.03695	0.009239	0.04811	2	56	WNK4,CAV1
GO: Molecular Function	GO:0070320	inward rectifier potassium channel inhibitor activity		0.0005153	0.05256	0.01051	0.05474	1	1	CAV1
GO: Molecular Function	GO:0099106	ion channel regulator activity		0.001817	0.1854	0.0309	0.1609	2	126	WNK4,CAV1
GO: Molecular Function	GO:0016361	activin receptor activity, type I		0.002573	0.2624	0.03216	0.1674	1	5	ACVR1B
GO: Molecular Function	GO:0005267	potassium channel activity		0.002664	0.2717	0.03216	0.1674	2	153	WNK4,CAV1
GO: Molecular Function	GO:0016247	channel regulator activity		0.002837	0.2894	0.03216	0.1674	2	158	WNK4,CAV1
GO: Molecular Function	GO:0034711	inhibin binding		0.0036	0.3672	0.03228	0.1681	1	7	ACVR1B
GO: Molecular Function	GO:0019828	aspartic-type endopeptidase inhibitor activity		0.0036	0.3672	0.03228	0.1681	1	7	BIN1
GO: Molecular Function	GO:0015079	potassium ion transmembrane transporter activity		0.00403	0.411	0.03228	0.1681	2	189	WNK4,CAV1
GO: Molecular Function	GO:0005113	patched binding		0.004114	0.4196	0.03228	0.1681	1	8	CAV1
GO: Molecular Function	GO:0019869	chloride channel inhibitor activity		0.00514	0.5243	0.03495	0.182	1	10	WNK4
GO: Molecular Function	GO:0017002	activin-activated receptor activity		0.00514	0.5243	0.03495	0.182	1	10	ACVR1B
GO: Molecular Function	GO:0061134	peptidase regulator activity		0.006311	0.6437	0.04023	0.2095	2	238	BIN1,CAV1
GO: Molecular Function	GO:0017081	chloride channel regulator activity		0.008724	0.8898	0.04943	0.2574	1	17	WNK4
GO: Molecular Function	GO:0048185	activin binding		0.008724	0.8898	0.04943	0.2574	1	17	ACVR1B
GO: Biological Process	GO:1901379	regulation of potassium ion transmembrane transport		9.659e-06	0.009562	0.005744	0.04294	3	100	WNK4,BIN1,CAV1
GO: Biological Process	GO:0098911	regulation of ventricular cardiac muscle cell action potential		1.16e-05	0.01149	0.005744	0.04294	2	12	BIN1,CAV1
GO: Biological Process	GO:0043266	regulation of potassium ion transport		1.798e-05	0.0178	0.005935	0.04436	3	123	WNK4,BIN1,CAV1
GO: Biological Process	GO:0098901	regulation of cardiac muscle cell action potential		6.15e-05	0.06089	0.01182	0.08833	2	27	BIN1,CAV1
GO: Biological Process	GO:1901380	negative regulation of potassium ion transmembrane transport		9.814e-05	0.09716	0.01182	0.08833	2	34	BIN1,CAV1
GO: Biological Process	GO:0071805	potassium ion transmembrane transport		0.000106	0.1049	0.01182	0.08833	3	223	WNK4,BIN1,CAV1
GO: Biological Process	GO:1902905	positive regulation of supramolecular fiber organization		0.000106	0.1049	0.01182	0.08833	3	223	BIN1,SYNPO,CAV1
GO: Biological Process	GO:0086005	ventricular cardiac muscle cell action potential		0.0001102	0.1091	0.01182	0.08833	2	36	BIN1,CAV1
GO: Biological Process	GO:1905898	positive regulation of response to endoplasmic reticulum stress		0.0001295	0.1282	0.01182	0.08833	2	39	SERINC3,CAV1
GO: Biological Process	GO:0051495	positive regulation of cytoskeleton organization		0.0001317	0.1304	0.01182	0.08833	3	240	BIN1,SYNPO,CAV1
GO: Biological Process	GO:0086004	regulation of cardiac muscle cell contraction		0.0001363	0.1349	0.01182	0.08833	2	40	BIN1,CAV1
GO: Biological Process	GO:0086091	regulation of heart rate by cardiac conduction		0.0001432	0.1418	0.01182	0.08833	2	41	BIN1,CAV1
GO: Biological Process	GO:0006813	potassium ion transport		0.0001631	0.1615	0.01242	0.09286	3	258	WNK4,BIN1,CAV1
GO: Biological Process	GO:0043267	negative regulation of potassium ion transport		0.0001806	0.1788	0.01277	0.09545	2	46	BIN1,CAV1
GO: Biological Process	GO:1903115	regulation of actin filament-based movement		0.000205	0.203	0.01353	0.1011	2	49	BIN1,CAV1
GO: Biological Process	GO:0086002	cardiac muscle cell action potential involved in contraction		0.0002492	0.2467	0.01542	0.1153	2	54	BIN1,CAV1
GO: Biological Process	GO:0098900	regulation of action potential		0.0003838	0.38	0.01961	0.1466	2	67	BIN1,CAV1
GO: Biological Process	GO:1905355	spine apparatus assembly		0.0004454	0.441	0.01961	0.1466	1	1	SYNPO
GO: Biological Process	GO:0099588	positive regulation of postsynaptic cytosolic calcium concentration		0.0004454	0.441	0.01961	0.1466	1	1	SYNPO
GO: Biological Process	GO:0106135	negative regulation of cardiac muscle cell contraction		0.0004454	0.441	0.01961	0.1466	1	1	BIN1
GO: Biological Process	GO:1900085	negative regulation of peptidyl-tyrosine autophosphorylation		0.0004454	0.441	0.01961	0.1466	1	1	CAV1
GO: Biological Process	GO:1903946	negative regulation of ventricular cardiac muscle cell action potential		0.0004454	0.441	0.01961	0.1466	1	1	BIN1
GO: Biological Process	GO:2001244	positive regulation of intrinsic apoptotic signaling pathway		0.0004556	0.4511	0.01961	0.1466	2	73	SERINC3,CAV1
GO: Biological Process	GO:0086001	cardiac muscle cell action potential		0.0005068	0.5017	0.02091	0.1563	2	77	BIN1,CAV1
GO: Biological Process	GO:0086003	cardiac muscle cell contraction		0.000547	0.5415	0.02166	0.1619	2	80	BIN1,CAV1
GO: Biological Process	GO:0055117	regulation of cardiac muscle contraction		0.0006172	0.611	0.022	0.1645	2	85	BIN1,CAV1
GO: Biological Process	GO:1904062	regulation of cation transmembrane transport		0.000622	0.6157	0.022	0.1645	3	407	WNK4,BIN1,CAV1
GO: Biological Process	GO:0043271	negative regulation of ion transport		0.0006354	0.6291	0.022	0.1645	3	410	WNK4,BIN1,CAV1
GO: Biological Process	GO:1902903	regulation of supramolecular fiber organization		0.0006445	0.6381	0.022	0.1645	3	412	BIN1,SYNPO,CAV1
GO: Biological Process	GO:1905897	regulation of response to endoplasmic reticulum stress		0.0006764	0.6696	0.02232	0.1669	2	89	SERINC3,CAV1
GO: Biological Process	GO:0032970	regulation of actin filament-based process		0.000796	0.7881	0.02542	0.19	3	443	BIN1,SYNPO,CAV1
GO: Biological Process	GO:0086098	angiotensin-activated signaling pathway involved in heart process		0.0008903	0.8814	0.02592	0.1938	1	2	CAV1
GO: Biological Process	GO:2001106	regulation of Rho guanyl-nucleotide exchange factor activity		0.0008903	0.8814	0.02592	0.1938	1	2	PBXIP1
GO: Biological Process	GO:0098886	modification of dendritic spine		0.0008903	0.8814	0.02592	0.1938	1	2	SYNPO
GO: Biological Process	GO:0006942	regulation of striated muscle contraction		0.0009219	0.9127	0.02608	0.1949	2	104	BIN1,CAV1
GO: Biological Process	GO:0032941	secretion by tissue		0.0009755	0.9657	0.0261	0.1951	2	107	WNK4,CAV1
GO: Biological Process	GO:1904063	negative regulation of cation transmembrane transport		0.0009755	0.9657	0.0261	0.1951	2	107	BIN1,CAV1
GO: Biological Process	GO:0002027	regulation of heart rate		0.001165	1	0.02874	0.2148	2	117	BIN1,CAV1
GO: Biological Process	GO:0007589	body fluid secretion		0.001165	1	0.02874	0.2148	2	117	WNK4,CAV1
GO: Biological Process	GO:0038016	insulin receptor internalization		0.001335	1	0.02874	0.2148	1	3	CAV1
GO: Biological Process	GO:0072156	distal tubule morphogenesis		0.001335	1	0.02874	0.2148	1	3	WNK4
GO: Biological Process	GO:1902960	negative regulation of aspartic-type endopeptidase activity involved in amyloid precursor protein catabolic process		0.001335	1	0.02874	0.2148	1	3	BIN1
GO: Biological Process	GO:1904878	negative regulation of calcium ion transmembrane transport via high voltage-gated calcium channel		0.001335	1	0.02874	0.2148	1	3	BIN1
GO: Biological Process	GO:2000286	receptor internalization involved in canonical Wnt signaling pathway		0.001335	1	0.02874	0.2148	1	3	CAV1
GO: Biological Process	GO:1903598	positive regulation of gap junction assembly		0.001335	1	0.02874	0.2148	1	3	CAV1
GO: Biological Process	GO:0033484	nitric oxide homeostasis		0.001335	1	0.02874	0.2148	1	3	CAV1
GO: Biological Process	GO:0045807	positive regulation of endocytosis		0.00137	1	0.02886	0.2157	2	127	BIN1,CAV1
GO: Biological Process	GO:0051051	negative regulation of transport		0.00156	1	0.03169	0.2369	3	559	WNK4,BIN1,CAV1
GO: Biological Process	GO:0070252	actin-mediated cell contraction		0.001569	1	0.03169	0.2369	2	136	BIN1,CAV1
GO: Biological Process	GO:0051493	regulation of cytoskeleton organization		0.001642	1	0.03232	0.2416	3	569	BIN1,SYNPO,CAV1
GO: Biological Process	GO:0032273	positive regulation of protein polymerization		0.001732	1	0.03232	0.2416	2	143	BIN1,CAV1
GO: Biological Process	GO:1903609	negative regulation of inward rectifier potassium channel activity		0.00178	1	0.03232	0.2416	1	4	CAV1
GO: Biological Process	GO:0060988	lipid tube assembly		0.00178	1	0.03232	0.2416	1	4	BIN1
GO: Biological Process	GO:1905246	negative regulation of aspartic-type peptidase activity		0.00178	1	0.03232	0.2416	1	4	BIN1
GO: Biological Process	GO:0044089	positive regulation of cellular component biogenesis		0.001796	1	0.03232	0.2416	3	587	BIN1,SYNPO,CAV1
GO: Biological Process	GO:0061337	cardiac conduction		0.001928	1	0.03278	0.245	2	151	BIN1,CAV1
GO: Biological Process	GO:0060048	cardiac muscle contraction		0.001928	1	0.03278	0.245	2	151	BIN1,CAV1
GO: Biological Process	GO:0034766	negative regulation of ion transmembrane transport		0.001928	1	0.03278	0.245	2	151	BIN1,CAV1
GO: Biological Process	GO:0034763	negative regulation of transmembrane transport		0.001954	1	0.03278	0.245	2	152	BIN1,CAV1
GO: Biological Process	GO:0090188	negative regulation of pancreatic juice secretion		0.002225	1	0.03523	0.2634	1	5	WNK4
GO: Biological Process	GO:1903596	regulation of gap junction assembly		0.002225	1	0.03523	0.2634	1	5	CAV1
GO: Biological Process	GO:0070836	caveola assembly		0.002225	1	0.03523	0.2634	1	5	CAV1
GO: Biological Process	GO:2001235	positive regulation of apoptotic signaling pathway		0.002242	1	0.03523	0.2634	2	163	SERINC3,CAV1
GO: Biological Process	GO:0030048	actin filament-based movement		0.002407	1	0.03593	0.2686	2	169	BIN1,CAV1
GO: Biological Process	GO:0010638	positive regulation of organelle organization		0.002416	1	0.03593	0.2686	3	651	BIN1,SYNPO,CAV1
GO: Biological Process	GO:0034765	regulation of ion transmembrane transport		0.002416	1	0.03593	0.2686	3	651	WNK4,BIN1,CAV1
GO: Biological Process	GO:0034762	regulation of transmembrane transport		0.002458	1	0.03593	0.2686	3	655	WNK4,BIN1,CAV1
GO: Biological Process	GO:0097190	apoptotic signaling pathway		0.002645	1	0.03593	0.2686	3	672	SERINC3,CAV1,ACVR1B
GO: Biological Process	GO:0055118	negative regulation of cardiac muscle contraction		0.002669	1	0.03593	0.2686	1	6	BIN1
GO: Biological Process	GO:0070294	renal sodium ion absorption		0.002669	1	0.03593	0.2686	1	6	WNK4
GO: Biological Process	GO:0044860	protein localization to plasma membrane raft		0.002669	1	0.03593	0.2686	1	6	CAV1
GO: Biological Process	GO:0048550	negative regulation of pinocytosis		0.002669	1	0.03593	0.2686	1	6	CAV1
GO: Biological Process	GO:0043065	positive regulation of apoptotic process		0.002947	1	0.03593	0.2686	3	698	SERINC3,BIN1,CAV1
GO: Biological Process	GO:2001242	regulation of intrinsic apoptotic signaling pathway		0.002968	1	0.03593	0.2686	2	188	SERINC3,CAV1
GO: Biological Process	GO:0071455	cellular response to hyperoxia		0.003113	1	0.03593	0.2686	1	7	CAV1
GO: Biological Process	GO:0090186	regulation of pancreatic juice secretion		0.003113	1	0.03593	0.2686	1	7	WNK4
GO: Biological Process	GO:0044854	plasma membrane raft assembly		0.003113	1	0.03593	0.2686	1	7	CAV1
GO: Biological Process	GO:1900084	regulation of peptidyl-tyrosine autophosphorylation		0.003113	1	0.03593	0.2686	1	7	CAV1
GO: Biological Process	GO:1901165	positive regulation of trophoblast cell migration		0.003113	1	0.03593	0.2686	1	7	ACVR1B
GO: Biological Process	GO:1903288	positive regulation of potassium ion import across plasma membrane		0.003113	1	0.03593	0.2686	1	7	WNK4
GO: Biological Process	GO:0009597	detection of virus		0.003113	1	0.03593	0.2686	1	7	SERINC3
GO: Biological Process	GO:1903071	positive regulation of ER-associated ubiquitin-dependent protein catabolic process		0.003113	1	0.03593	0.2686	1	7	CAV1
GO: Biological Process	GO:2000535	regulation of entry of bacterium into host cell		0.003113	1	0.03593	0.2686	1	7	CAV1
GO: Biological Process	GO:0034141	positive regulation of toll-like receptor 3 signaling pathway		0.003113	1	0.03593	0.2686	1	7	CAV1
GO: Biological Process	GO:0006937	regulation of muscle contraction		0.003124	1	0.03593	0.2686	2	193	BIN1,CAV1
GO: Biological Process	GO:0043068	positive regulation of programmed cell death		0.003156	1	0.03593	0.2686	3	715	SERINC3,BIN1,CAV1
GO: Biological Process	GO:0001508	action potential		0.003252	1	0.03593	0.2686	2	197	BIN1,CAV1
GO: Biological Process	GO:0006941	striated muscle contraction		0.003252	1	0.03593	0.2686	2	197	BIN1,CAV1
GO: Biological Process	GO:0044057	regulation of system process		0.003452	1	0.03593	0.2686	3	738	WNK4,BIN1,CAV1
GO: Biological Process	GO:0045759	negative regulation of action potential		0.003557	1	0.03593	0.2686	1	8	BIN1
GO: Biological Process	GO:0098909	regulation of cardiac muscle cell action potential involved in regulation of contraction		0.003557	1	0.03593	0.2686	1	8	CAV1
GO: Biological Process	GO:0019065	receptor-mediated endocytosis of virus by host cell		0.003557	1	0.03593	0.2686	1	8	CAV1
GO: Biological Process	GO:0075509	endocytosis involved in viral entry into host cell		0.003557	1	0.03593	0.2686	1	8	CAV1
GO: Biological Process	GO:1903361	protein localization to basolateral plasma membrane		0.003557	1	0.03593	0.2686	1	8	CAV1
GO: Biological Process	GO:0006564	L-serine biosynthetic process		0.003557	1	0.03593	0.2686	1	8	SERINC3
GO: Biological Process	GO:0003057	regulation of the force of heart contraction by chemical signal		0.003557	1	0.03593	0.2686	1	8	CAV1
GO: Biological Process	GO:0003096	renal sodium ion transport		0.003557	1	0.03593	0.2686	1	8	WNK4
GO: Biological Process	GO:1903286	regulation of potassium ion import		0.003557	1	0.03593	0.2686	1	8	WNK4
GO: Biological Process	GO:0006873	cellular ion homeostasis		0.003822	1	0.03822	0.2857	3	765	WNK4,SYNPO,CAV1
GO: Biological Process	GO:1901844	regulation of cell communication by electrical coupling involved in cardiac conduction		0.004001	1	0.03846	0.2875	1	9	CAV1
GO: Biological Process	GO:1903069	regulation of ER-associated ubiquitin-dependent protein catabolic process		0.004001	1	0.03846	0.2875	1	9	CAV1
GO: Biological Process	GO:1901979	regulation of inward rectifier potassium channel activity		0.004001	1	0.03846	0.2875	1	9	CAV1
GO: Biological Process	GO:0033292	T-tubule organization		0.004001	1	0.03846	0.2875	1	9	BIN1
GO: Biological Process	GO:0010942	positive regulation of cell death		0.004216	1	0.03929	0.2937	3	792	SERINC3,BIN1,CAV1
GO: Biological Process	GO:0097435	supramolecular fiber organization		0.004231	1	0.03929	0.2937	3	793	BIN1,SYNPO,CAV1
GO: Biological Process	GO:0035637	multicellular organismal signaling		0.004329	1	0.03929	0.2937	2	228	BIN1,CAV1
GO: Biological Process	GO:0060355	positive regulation of cell adhesion molecule production		0.004445	1	0.03929	0.2937	1	10	CAV1
GO: Biological Process	GO:0032927	positive regulation of activin receptor signaling pathway		0.004445	1	0.03929	0.2937	1	10	ACVR1B
GO: Biological Process	GO:0045988	negative regulation of striated muscle contraction		0.004445	1	0.03929	0.2937	1	10	BIN1
GO: Biological Process	GO:0098903	regulation of membrane repolarization during action potential		0.004445	1	0.03929	0.2937	1	10	CAV1
GO: Biological Process	GO:0044857	plasma membrane raft organization		0.004445	1	0.03929	0.2937	1	10	CAV1
GO: Biological Process	GO:0034139	regulation of toll-like receptor 3 signaling pathway		0.004445	1	0.03929	0.2937	1	10	CAV1
GO: Biological Process	GO:0007009	plasma membrane organization		0.00463	1	0.04033	0.3015	2	236	BIN1,CAV1
GO: Biological Process	GO:0045664	regulation of neuron differentiation		0.004823	1	0.04033	0.3015	2	241	BIN1,CAV1
GO: Biological Process	GO:1902959	regulation of aspartic-type endopeptidase activity involved in amyloid precursor protein catabolic process		0.004888	1	0.04033	0.3015	1	11	BIN1
GO: Biological Process	GO:0001765	membrane raft assembly		0.004888	1	0.04033	0.3015	1	11	CAV1
GO: Biological Process	GO:0060056	mammary gland involution		0.004888	1	0.04033	0.3015	1	11	CAV1
GO: Biological Process	GO:1903044	protein localization to membrane raft		0.004888	1	0.04033	0.3015	1	11	CAV1
GO: Biological Process	GO:0033483	gas homeostasis		0.004888	1	0.04033	0.3015	1	11	CAV1
GO: Biological Process	GO:1905097	regulation of guanyl-nucleotide exchange factor activity		0.004888	1	0.04033	0.3015	1	11	PBXIP1
GO: Biological Process	GO:0032271	regulation of protein polymerization		0.005059	1	0.04099	0.3065	2	247	BIN1,CAV1
GO: Biological Process	GO:0098771	inorganic ion homeostasis		0.005196	1	0.04099	0.3065	3	853	WNK4,SYNPO,CAV1
GO: Biological Process	GO:0030100	regulation of endocytosis		0.00522	1	0.04099	0.3065	2	251	BIN1,CAV1
GO: Biological Process	GO:0072584	caveolin-mediated endocytosis		0.005331	1	0.04099	0.3065	1	12	CAV1
GO: Biological Process	GO:0006563	L-serine metabolic process		0.005331	1	0.04099	0.3065	1	12	SERINC3
GO: Biological Process	GO:0030644	cellular chloride ion homeostasis		0.005331	1	0.04099	0.3065	1	12	WNK4
GO: Biological Process	GO:0072017	distal tubule development		0.005331	1	0.04099	0.3065	1	12	WNK4
GO: Biological Process	GO:1902237	positive regulation of endoplasmic reticulum stress-induced intrinsic apoptotic signaling pathway		0.005331	1	0.04099	0.3065	1	12	SERINC3
GO: Biological Process	GO:0097191	extrinsic apoptotic signaling pathway		0.005342	1	0.04099	0.3065	2	254	CAV1,ACVR1B
GO: Biological Process	GO:0046777	protein autophosphorylation		0.005383	1	0.04099	0.3065	2	255	CAV1,ACVR1B
GO: Biological Process	GO:0030029	actin filament-based process		0.005653	1	0.04266	0.3189	3	879	BIN1,SYNPO,CAV1
GO: Biological Process	GO:0030320	cellular monovalent inorganic anion homeostasis		0.005775	1	0.04266	0.3189	1	13	WNK4
GO: Biological Process	GO:0031953	negative regulation of protein autophosphorylation		0.005775	1	0.04266	0.3189	1	13	CAV1
GO: Biological Process	GO:1905245	regulation of aspartic-type peptidase activity		0.005775	1	0.04266	0.3189	1	13	BIN1
GO: Biological Process	GO:0050801	ion homeostasis		0.005984	1	0.04366	0.3263	3	897	WNK4,SYNPO,CAV1
GO: Biological Process	GO:0036295	cellular response to increased oxygen levels		0.006218	1	0.04366	0.3263	1	14	CAV1
GO: Biological Process	GO:0016264	gap junction assembly		0.006218	1	0.04366	0.3263	1	14	CAV1
GO: Biological Process	GO:1904294	positive regulation of ERAD pathway		0.006218	1	0.04366	0.3263	1	14	CAV1
GO: Biological Process	GO:0010649	regulation of cell communication by electrical coupling		0.006218	1	0.04366	0.3263	1	14	CAV1
GO: Biological Process	GO:0099566	regulation of postsynaptic cytosolic calcium ion concentration		0.006218	1	0.04366	0.3263	1	14	SYNPO
GO: Biological Process	GO:0048548	regulation of pinocytosis		0.006218	1	0.04366	0.3263	1	14	CAV1
GO: Biological Process	GO:0031334	positive regulation of protein-containing complex assembly		0.006455	1	0.04425	0.3308	2	280	BIN1,CAV1
GO: Biological Process	GO:0090092	regulation of transmembrane receptor protein serine/threonine kinase signaling pathway		0.006455	1	0.04425	0.3308	2	280	CAV1,ACVR1B
GO: Biological Process	GO:0008016	regulation of heart contraction		0.006545	1	0.04425	0.3308	2	282	BIN1,CAV1
GO: Biological Process	GO:0098662	inorganic cation transmembrane transport		0.00662	1	0.04425	0.3308	3	930	WNK4,BIN1,CAV1
GO: Biological Process	GO:0051001	negative regulation of nitric-oxide synthase activity		0.00666	1	0.04425	0.3308	1	15	CAV1
GO: Biological Process	GO:0086103	G protein-coupled receptor signaling pathway involved in heart process		0.00666	1	0.04425	0.3308	1	15	CAV1
GO: Biological Process	GO:0035635	entry of bacterium into host cell		0.00666	1	0.04425	0.3308	1	15	CAV1
GO: Biological Process	GO:0048711	positive regulation of astrocyte differentiation		0.00666	1	0.04425	0.3308	1	15	BIN1
GO: Biological Process	GO:0055082	cellular chemical homeostasis		0.006942	1	0.04582	0.3425	3	946	WNK4,SYNPO,CAV1
GO: Biological Process	GO:0038166	angiotensin-activated signaling pathway		0.007103	1	0.04626	0.3458	1	16	CAV1
GO: Biological Process	GO:1901163	regulation of trophoblast cell migration		0.007103	1	0.04626	0.3458	1	16	ACVR1B
GO: Biological Process	GO:0016032	viral process		0.007274	1	0.04682	0.35	3	962	SERINC3,BIN1,CAV1
GO: Biological Process	GO:0110053	regulation of actin filament organization		0.007283	1	0.04682	0.35	2	298	BIN1,SYNPO
GO: Biological Process	GO:0032412	regulation of ion transmembrane transporter activity		0.007426	1	0.04698	0.3512	2	301	WNK4,CAV1
GO: Biological Process	GO:0090257	regulation of muscle system process		0.007473	1	0.04698	0.3512	2	302	BIN1,CAV1
GO: Biological Process	GO:0061450	trophoblast cell migration		0.007545	1	0.04698	0.3512	1	17	ACVR1B
GO: Biological Process	GO:1902514	regulation of calcium ion transmembrane transport via high voltage-gated calcium channel		0.007545	1	0.04698	0.3512	1	17	BIN1
GO: Biological Process	GO:0030157	pancreatic juice secretion		0.007545	1	0.04698	0.3512	1	17	WNK4
GO: Biological Process	GO:0051924	regulation of calcium ion transport		0.007666	1	0.04743	0.3546	2	306	BIN1,CAV1
GO: Biological Process	GO:0022898	regulation of transmembrane transporter activity		0.007959	1	0.04805	0.3592	2	312	WNK4,CAV1
GO: Biological Process	GO:2000811	negative regulation of anoikis		0.007988	1	0.04805	0.3592	1	18	CAV1
GO: Biological Process	GO:0061577	calcium ion transmembrane transport via high voltage-gated calcium channel		0.007988	1	0.04805	0.3592	1	18	BIN1
GO: Biological Process	GO:0044764	multi-organism cellular process		0.007988	1	0.04805	0.3592	1	18	CAV1
GO: Biological Process	GO:0034976	response to endoplasmic reticulum stress		0.008008	1	0.04805	0.3592	2	313	SERINC3,CAV1
GO: Biological Process	GO:0010959	regulation of metal ion transport		0.008207	1	0.0484	0.3618	2	317	BIN1,CAV1
GO: Biological Process	GO:0060047	heart contraction		0.008257	1	0.0484	0.3618	2	318	BIN1,CAV1
GO: Biological Process	GO:1903817	negative regulation of voltage-gated potassium channel activity		0.00843	1	0.0484	0.3618	1	19	CAV1
GO: Biological Process	GO:2000651	positive regulation of sodium ion transmembrane transporter activity		0.00843	1	0.0484	0.3618	1	19	WNK4
GO: Biological Process	GO:0071360	cellular response to exogenous dsRNA		0.00843	1	0.0484	0.3618	1	19	CAV1
GO: Biological Process	GO:1904424	regulation of GTP binding		0.00843	1	0.0484	0.3618	1	19	PBXIP1
GO: Biological Process	GO:0051258	protein polymerization		0.008458	1	0.0484	0.3618	2	322	BIN1,CAV1
GO: Biological Process	GO:0097193	intrinsic apoptotic signaling pathway		0.008458	1	0.0484	0.3618	2	322	SERINC3,CAV1
GO: Biological Process	GO:0098660	inorganic ion transmembrane transport		0.008605	1	0.04879	0.3648	3	1022	WNK4,BIN1,CAV1
GO: Biological Process	GO:0003015	heart process		0.008713	1	0.04879	0.3648	2	327	BIN1,CAV1
GO: Biological Process	GO:0032409	regulation of transporter activity		0.008765	1	0.04879	0.3648	2	328	WNK4,CAV1
GO: Biological Process	GO:0044403	biological process involved in symbiotic interaction		0.008769	1	0.04879	0.3648	3	1029	SERINC3,BIN1,CAV1
GO: Biological Process	GO:0042532	negative regulation of tyrosine phosphorylation of STAT protein		0.008872	1	0.04879	0.3648	1	20	CAV1
GO: Biological Process	GO:1904292	regulation of ERAD pathway		0.008872	1	0.04879	0.3648	1	20	CAV1
GO: Biological Process	GO:0010766	negative regulation of sodium ion transport		0.008872	1	0.04879	0.3648	1	20	WNK4
GO: Biological Process	GO:0098655	cation transmembrane transport		0.009297	1	0.04984	0.3726	3	1051	WNK4,BIN1,CAV1
GO: Biological Process	GO:0032769	negative regulation of monooxygenase activity		0.009313	1	0.04984	0.3726	1	21	CAV1
GO: Biological Process	GO:0009070	serine family amino acid biosynthetic process		0.009313	1	0.04984	0.3726	1	21	SERINC3
GO: Biological Process	GO:1904886	beta-catenin destruction complex disassembly		0.009313	1	0.04984	0.3726	1	21	CAV1
GO: Biological Process	GO:0055064	chloride ion homeostasis		0.009313	1	0.04984	0.3726	1	21	WNK4
GO: Cellular Component	GO:0060987	lipid tube		0.0004936	0.06022	0.03448	0.1857	1	1	BIN1
GO: Cellular Component	GO:0070161	anchoring junction		0.0006006	0.07328	0.03448	0.1857	4	880	PCDH1,WNK4,SYNPO,CAV1
GO: Cellular Component	GO:0002095	caveolar macromolecular signaling complex		0.001479	0.1805	0.03448	0.1857	1	3	CAV1
GO: Cellular Component	GO:0005923	bicellular tight junction		0.001644	0.2005	0.03448	0.1857	2	125	WNK4,SYNPO
GO: Cellular Component	GO:0070160	tight junction		0.001886	0.23	0.03448	0.1857	2	134	WNK4,SYNPO
GO: Cellular Component	GO:0005911	cell-cell junction		0.001994	0.2432	0.03448	0.1857	3	543	PCDH1,WNK4,SYNPO
GO: Cellular Component	GO:0030018	Z disc		0.002143	0.2615	0.03448	0.1857	2	143	BIN1,SYNPO
GO: Cellular Component	GO:0043296	apical junction complex		0.002293	0.2798	0.03448	0.1857	2	148	WNK4,SYNPO
GO: Cellular Component	GO:0031674	I band		0.002543	0.3103	0.03448	0.1857	2	156	BIN1,SYNPO
GO: Cellular Component	GO:0097444	spine apparatus		0.002957	0.3607	0.03506	0.1888	1	6	SYNPO
GO: Cellular Component	GO:0042383	sarcolemma		0.003331	0.4064	0.03506	0.1888	2	179	BIN1,CAV1
GO: Cellular Component	GO:0048179	activin receptor complex		0.003449	0.4208	0.03506	0.1888	1	7	ACVR1B
GO: Cellular Component	GO:0044300	cerebellar mossy fiber		0.004432	0.5408	0.0416	0.224	1	9	BIN1
GO: Cellular Component	GO:0098850	extrinsic component of synaptic vesicle membrane		0.004924	0.6007	0.04291	0.2311	1	10	BIN1
GO: Cellular Component	GO:0030017	sarcomere		0.005433	0.6629	0.04419	0.238	2	230	BIN1,SYNPO
GO: Cellular Component	GO:0030016	myofibril		0.006388	0.7793	0.04871	0.2623	2	250	BIN1,SYNPO
