# Supplementary material for: Elucidating genes and gene networks linked to individual susceptibility to milk fat depression in dairy goats
Source: Front Vet Sci. 2022 Dec 15;9:1037764. doi: 10.3389/fvets.2022.1037764 (PMC9798324; doi:10.3389/fvets.2022.1037764)
Supplement: Supplementary file 11 [file Table_11.xlsx]

## Sheet: Hoja1
Table S11. Weighted co-expressed modules and associated genes
geneSymbol	moduleColor
A1BG	darkturquoise
A2ML1	paleturquoise
A3GALT2	blue
A4GALT	turquoise
AAAS	blue
AACS	turquoise
AADACL3	turquoise
AAGAB	blue
AAK1	lightcyan1
AAMDC	red
AAR2	brown
AARS2	coral2
AASDH	paleturquoise
AASDHPPT	blue
AASS	darkgrey
AATF	grey
ABAT	royalblue
ABCA1	turquoise
ABCA10	thistle2
ABCA2	blue
ABCA3	violet
ABCA5	skyblue2
ABCA6	brown
ABCA7	cyan
ABCB1	turquoise
ABCB10	grey
ABCB6	blue
ABCB7	steelblue
ABCB8	brown
ABCB9	brown
ABCC1	turquoise
ABCC10	pink
ABCC11	yellow
ABCC2	turquoise
ABCC3	brown
ABCC5	skyblue
ABCD1	lavenderblush3
ABCD3	lightyellow
ABCD4	violet
ABCE1	blue
ABCF3	maroon
ABCG1	turquoise
ABCG2	black
ABCG8	grey
ABHD1	black
ABHD11	turquoise
ABHD12	green
ABHD12B	darkgreen
ABHD13	blue
ABHD14A	yellow
ABHD14B	green
ABHD15	turquoise
ABHD16A	brown
ABHD16B	grey
ABHD17A	brown
ABHD17B	pink
ABHD17C	lightgreen
ABHD18	greenyellow
ABHD2	turquoise
ABHD3	darkgreen
ABHD4	violet
ABHD5	turquoise
ABHD6	greenyellow
ABHD8	blue
ABI1	blue
ABI2	brown
ABI3	turquoise
ABL1	red
ABL2	blue
ABLIM1	turquoise
ABLIM2	skyblue1
ABLIM3	yellow
ABO	turquoise
ABR	lightcyan
ABRACL	blue
ABT1	grey
ABTB2	grey
ACAA1	brown
ACAA2	purple
ACACA	turquoise
ACACB	turquoise
ACAD11	lightgreen
ACAD8	green
ACAD9	brown
ACADL	orangered4
ACADS	green
ACADSB	yellow
ACADVL	brown
ACAP1	turquoise
ACAP2	blue
ACAP3	brown
ACAT1	brown
ACAT2	blue
ACBD3	blue
ACBD4	midnightblue
ACBD5	blue
ACBD6	brown
ACCS	green
ACD	brown
ACE2	skyblue
ACER2	lightyellow
ACER3	turquoise
ACHE	turquoise
ACIN1	blue
ACKR3	grey
ACKR4	turquoise
ACLY	purple
ACMSD	turquoise
ACO1	turquoise
ACO2	brown
ACOD1	turquoise
ACOT11	green
ACOT6	blue
ACOT7	turquoise
ACOT8	green
ACOT9	turquoise
ACOX1	blue
ACOX2	brown
ACOX3	turquoise
ACP1	yellow
ACP2	mediumpurple3
ACP5	turquoise
ACP6	turquoise
ACSBG1	turquoise
ACSF2	turquoise
ACSF3	brown
ACSL1	lightcyan
ACSL3	blue
ACSL4	darkgreen
ACSL5	turquoise
ACSL6	turquoise
ACSM5	turquoise
ACSS1	brown
ACSS2	brown
ACSS3	magenta
ACTA1	blue
ACTA2	midnightblue
ACTB	turquoise
ACTG1	yellowgreen
ACTG2	grey
ACTL6A	midnightblue
ACTN1	darkgrey
ACTN2	turquoise
ACTN4	cyan
ACTR10	red
ACTR1A	blue
ACTR1B	brown
ACTR2	blue
ACTR3	lavenderblush3
ACTR3B	salmon4
ACTR5	turquoise
ACTR6	red
ACTR8	grey60
ACTRT3	grey
ACVR1	yellow
ACVR1B	yellow
ACVR2A	pink
ACVR2B	blue
ACVRL1	blue
ACY1	brown
ACYP1	turquoise
ACYP2	lightcyan1
ADA	red
ADAL	black
ADAM10	green
ADAM11	grey
ADAM12	turquoise
ADAM15	blue
ADAM17	maroon
ADAM19	turquoise
ADAM28	turquoise
ADAM33	greenyellow
ADAM8	turquoise
ADAM9	maroon
ADAMDEC1	turquoise
ADAMTS1	black
ADAMTS14	turquoise
ADAMTS15	green
ADAMTS17	grey
ADAMTS2	blue
ADAMTS3	turquoise
ADAMTS7	turquoise
ADAMTS9	orange
ADAMTSL2	blue
ADAMTSL3	grey60
ADAMTSL4	white
ADAMTSL5	skyblue2
ADAP1	turquoise
ADAP2	turquoise
ADAR	floralwhite
ADARB1	salmon
ADAT1	purple
ADAT2	midnightblue
ADCK1	salmon
ADCK2	brown
ADCK5	brown
ADCY10	orangered4
ADCY3	grey
ADCY4	brown
ADCY5	turquoise
ADCY6	yellow
ADCY7	turquoise
ADCY8	blue
ADCY9	red
ADCYAP1R1	turquoise
ADD1	coral1
ADD3	tan
ADGRA2	grey
ADGRA3	yellow
ADGRB2	darkmagenta
ADGRE1	turquoise
ADGRE2	darkmagenta
ADGRE3	turquoise
ADGRE5	blue
ADGRF1	blue
ADGRF5	darkgreen
ADGRG1	brown
ADGRG2	lightsteelblue1
ADGRG3	turquoise
ADGRG5	turquoise
ADGRG6	yellow
ADGRG7	midnightblue
ADGRL1	blue
ADGRL2	black
ADGRL3	brown
ADGRV1	green
ADHFE1	plum1
ADI1	greenyellow
ADIPOQ	turquoise
ADIPOR1	paleturquoise
ADIPOR2	darkgrey
ADIRF	blue
ADK	lightgreen
ADM	grey
ADM2	cyan
ADM5	darkorange
ADNP2	lightpink4
ADO	blue
ADORA2A	turquoise
ADORA2B	purple
ADORA3	turquoise
ADPGK	turquoise
ADPRH	grey
ADPRM	brown
ADRA1D	yellow
ADRB1	black
ADRB2	skyblue
ADRM1	skyblue3
ADSL	brown
AEBP1	yellow
AEBP2	blue
AEN	grey
AFAP1	red
AFAP1L2	turquoise
AFDN	greenyellow
AFF1	red
AFF2	darkgrey
AFF3	magenta
AFF4	blue
AFG3L2	turquoise
AFMID	green
AFTPH	blue
AGA	black
AGAP1	lightcyan
AGAP2	turquoise
AGAP3	brown
AGBL2	grey
AGBL5	red
AGER	turquoise
AGFG1	brown
AGFG2	white
AGGF1	grey60
AGK	yellow
AGL	blue
2002-08-01	green
2003-08-01	blue
AGPAT1	brown
AGPAT2	blue
AGPAT3	greenyellow
AGPAT4	magenta
AGPAT5	blue
AGPS	blue
AGR2	greenyellow
AGRN	yellow
AGTPBP1	turquoise
AGXT2	grey
AHCTF1	green
AHCY	green
AHCYL1	turquoise
AHCYL2	black
AHDC1	salmon
AHI1	turquoise
AHNAK	turquoise
AHNAK2	turquoise
AHR	turquoise
AHRR	turquoise
AHSA1	darkgreen
AIDA	blue
AIF1	red
AIF1L	cyan
AIFM1	green
AIFM2	grey60
AIFM3	red
AIG1	green
AIMP1	yellow
AIMP2	maroon
AJUBA	midnightblue
AK1	saddlebrown
AK2	turquoise
AK3	greenyellow
AK4	turquoise
AK6	red
AK8	floralwhite
AKAP1	turquoise
AKAP10	blue
AKAP11	blue
AKAP12	brown
AKAP13	white
AKAP17A	black
AKAP5	turquoise
AKAP6	grey
AKAP7	pink
AKAP8	green
AKAP8L	greenyellow
AKAP9	turquoise
AKIP1	red
AKIRIN1	violet
AKIRIN2	turquoise
AKNA	turquoise
AKR1A1	blue
AKR1B1	turquoise
AKR1E2	turquoise
AKT1	blue
AKT1S1	brown
AKT2	yellow
AKT3	magenta
ALAD	green
ALAS1	turquoise
ALCAM	turquoise
ALDH16A1	blue
ALDH18A1	turquoise
ALDH1A1	midnightblue
ALDH1A2	skyblue
ALDH1A3	darkturquoise
ALDH1L1	greenyellow
ALDH1L2	blue
ALDH2	darkturquoise
ALDH3A1	greenyellow
ALDH3A2	turquoise
ALDH3B1	midnightblue
ALDH4A1	brown
ALDH5A1	blue
ALDH6A1	blue
ALDH7A1	darkturquoise
ALDH9A1	darkseagreen4
ALDOA	blue
ALDOC	orangered4
ALG1	greenyellow
ALG11	blue
ALG12	blue
ALG14	tan
ALG2	black
ALG3	brown
ALG5	greenyellow
ALG6	brown
ALG8	skyblue
ALG9	darkorange
ALKBH1	grey
ALKBH2	darkgrey
ALKBH3	grey
ALKBH4	blue
ALKBH5	turquoise
ALKBH6	darkorange
ALKBH7	blue
ALKBH8	grey
ALMS1	royalblue
ALOX12	blue
ALOX5	turquoise
ALPK1	grey
ALPK3	orange
ALPL	turquoise
ALS2	royalblue
ALS2CL	tan
ALX3	grey
ALYREF	pink
AMACR	grey
AMBRA1	cyan
AMD1	blue
AMDHD1	turquoise
AMDHD2	blue
AMER1	purple
AMFR	black
AMHR2	plum1
AMIGO1	greenyellow
AMIGO2	pink
AMIGO3	magenta
AMMECR1	brown
AMMECR1L	turquoise
AMN1	brown
AMOT	blue
AMOTL1	salmon
AMOTL2	darkred
AMPD2	salmon
AMPD3	turquoise
AMT	lavenderblush3
AMTN	green
AMZ1	turquoise
AMZ2	green
ANAPC1	red
ANAPC10	salmon
ANAPC11	brown
ANAPC13	blue
ANAPC15	green
ANAPC16	brown
ANAPC2	brown
ANAPC4	yellow
ANAPC5	grey60
ANAPC7	grey
ANGEL1	brown
ANGEL2	blue
ANGPT2	turquoise
ANGPT4	yellow
ANGPTL4	magenta
ANGPTL6	darkgrey
ANK1	grey
ANK2	mediumpurple3
ANK3	blue
ANKFY1	white
ANKH	blue
ANKIB1	midnightblue
ANKLE1	darkgreen
ANKLE2	skyblue3
ANKMY1	blue
ANKMY2	turquoise
ANKRA2	brown
ANKRD10	grey
ANKRD11	saddlebrown
ANKRD12	green
ANKRD13A	greenyellow
ANKRD13B	darkorange2
ANKRD13C	blue
ANKRD13D	lightcyan1
ANKRD16	orange
ANKRD17	blue
ANKRD2	brown
ANKRD22	turquoise
ANKRD23	darkred
ANKRD24	green
ANKRD27	blue
ANKRD28	lightsteelblue1
ANKRD29	blue
ANKRD31	yellow4
ANKRD33	grey
ANKRD33B	turquoise
ANKRD35	brown
ANKRD37	turquoise
ANKRD39	grey
ANKRD40	blue
ANKRD42	white
ANKRD44	green
ANKRD45	grey
ANKRD46	blue
ANKRD49	blue
ANKRD50	darkgreen
ANKRD52	salmon
ANKRD54	turquoise
ANKRD6	blue
ANKRD61	green
ANKRD63	turquoise
ANKRD66	turquoise
ANKRD9	blue
ANKS1A	grey
ANKS1B	purple
ANKS3	grey
ANKS4B	thistle2
ANKZF1	tan
ANLN	lightsteelblue1
ANO1	yellow
ANO10	maroon
ANO3	orange
ANO6	turquoise
ANO8	darkturquoise
ANO9	brown
ANP32A	lightyellow
ANP32B	red
ANP32E	blue
ANTXR2	turquoise
ANXA1	turquoise
ANXA11	turquoise
ANXA13	green
ANXA2	blue
ANXA3	midnightblue
ANXA4	purple
ANXA5	lightgreen
ANXA6	brown
ANXA7	black
ANXA9	orange
AOAH	turquoise
AOC2	saddlebrown
AP1AR	salmon4
AP1B1	brown
AP1G1	blue
AP1G2	brown
AP1M1	blue
AP1M2	brown
AP1S1	brown
AP1S2	brown
AP1S3	darkgreen
AP2A1	blue
AP2A2	brown
AP2B1	turquoise
AP2M1	green
AP2S1	green
AP3B1	turquoise
AP3D1	turquoise
AP3M1	blue
AP3M2	greenyellow
AP3S1	brown
AP4B1	yellow
AP4E1	yellowgreen
AP4M1	black
AP4S1	blue
AP5B1	tan
AP5M1	blue
AP5S1	lightsteelblue1
AP5Z1	blue
APAF1	green
APBA1	magenta
APBA3	navajowhite2
APBB1	white
APBB2	darkorange
APBB3	grey
APC	green
APC2	magenta
APCDD1	green
APEH	green
APEX1	lightgreen
APEX2	brown
APH1A	yellow
APH1B	floralwhite
API5	blue
APLF	blue
APLN	lightyellow
APLP1	salmon4
APLP2	green
APOA1	white
APOA5	cyan
APOBEC2	grey
APOBR	turquoise
APOE	blue
APOLD1	turquoise
APOM	mediumorchid
APOO	tan
APOOL	floralwhite
APPBP2	green
APPL1	blue
APPL2	grey
APRT	darkgrey
APTX	turquoise
AQP3	lightyellow
AQP9	turquoise
AQR	blue
AR	blue
ARAF	brown
ARAP1	turquoise
ARAP2	green
ARAP3	turquoise
ARC	turquoise
ARCN1	blue
AREG	turquoise
AREL1	greenyellow
ARF1	blue
ARF3	blue
ARF4	grey
ARF5	brown
ARF6	blue
ARFGAP2	brown
ARFGAP3	black
ARFGEF1	blue
ARFGEF2	red
ARFGEF3	darkslateblue
ARFIP1	blue
ARFIP2	magenta
ARFRP1	brown
ARG2	cyan
ARGLU1	turquoise
ARHGAP1	brown
ARHGAP10	turquoise
ARHGAP11A	brown
ARHGAP12	blue
ARHGAP15	turquoise
ARHGAP17	grey
ARHGAP18	pink
ARHGAP19	pink
ARHGAP21	pink
ARHGAP22	turquoise
ARHGAP23	turquoise
ARHGAP25	turquoise
ARHGAP26	orange
ARHGAP27	salmon
ARHGAP28	darkred
ARHGAP29	lightpink4
ARHGAP30	turquoise
ARHGAP31	turquoise
ARHGAP32	darkturquoise
ARHGAP35	red
ARHGAP39	darkolivegreen
ARHGAP4	turquoise
ARHGAP42	brown
ARHGAP44	steelblue
ARHGAP45	turquoise
ARHGAP5	blue
ARHGAP6	lightyellow
ARHGAP8	yellow
ARHGAP9	turquoise
ARHGDIA	blue
ARHGDIB	blue
ARHGEF1	brown
ARHGEF10	turquoise
ARHGEF11	red
ARHGEF12	magenta
ARHGEF15	yellow
ARHGEF16	brown
ARHGEF17	pink
ARHGEF19	turquoise
ARHGEF2	turquoise
ARHGEF26	lightyellow
ARHGEF28	magenta
ARHGEF3	magenta
ARHGEF33	midnightblue
ARHGEF37	pink
ARHGEF38	yellow
ARHGEF39	turquoise
ARHGEF4	saddlebrown
ARHGEF40	darkgrey
ARHGEF5	yellow
ARHGEF6	magenta
ARHGEF7	lightcyan
ARID1A	purple
ARID1B	red
ARID2	grey60
ARID3A	white
ARID3B	turquoise
ARID4A	white
ARID4B	turquoise
ARID5A	tan
ARID5B	pink
ARIH1	blue
ARIH2	turquoise
ARL1	blue
ARL10	darkseagreen4
ARL11	turquoise
ARL13B	blue
ARL15	brown
ARL16	grey
ARL2	blue
ARL2BP	brown
ARL3	yellow
ARL4A	thistle2
ARL4C	turquoise
ARL4D	turquoise
ARL5A	blue
ARL5B	green
ARL6	paleturquoise
ARL6IP1	yellow
ARL6IP4	greenyellow
ARL6IP5	greenyellow
ARL6IP6	brown
ARL8A	brown
ARL8B	brown
ARMC1	blue
ARMC10	brown
ARMC12	orange
ARMC2	orangered4
ARMC5	brown
ARMC6	brown
ARMC7	green
ARMC8	black
ARMC9	yellow
ARMCX1	grey
ARMCX2	thistle2
ARMCX3	blue
ARMCX4	green
ARMCX5	skyblue
ARMT1	darkgreen
ARNT	pink
ARNTL	turquoise
ARPC1A	purple
ARPC1B	turquoise
ARPC2	turquoise
ARPC3	red
ARPC4	blue
ARPC5	cyan
ARPC5L	darkturquoise
ARPIN	black
ARPP19	blue
ARRB1	turquoise
ARRB2	turquoise
ARRDC1	brown
ARRDC2	turquoise
ARRDC3	turquoise
ARRDC4	turquoise
ARRDC5	lightsteelblue1
ARSA	salmon4
ARSB	darkgreen
ARSG	brown
ARSJ	grey
ARSK	antiquewhite4
ART3	midnightblue
ARTN	turquoise
ARV1	thistle1
ARVCF	turquoise
AS3MT	green
ASAH1	turquoise
ASAP1	turquoise
ASAP2	blue
ASAP3	yellow
ASB1	black
ASB11	magenta
ASB12	mediumorchid
ASB13	darkturquoise
ASB14	brown
ASB16	honeydew1
ASB2	turquoise
ASB3	blue
ASB5	grey
ASB6	brown
ASB7	magenta
ASB8	violet
ASCC1	brown
ASCC2	brown
ASCC3	magenta
ASCL2	grey
ASF1A	brown
ASF1B	blue
ASGR2	brown
ASH1L	green
ASH2L	darkmagenta
ASIC1	turquoise
ASIP	blue
ASL	yellow
ASMT	grey
ASMTL	brown
ASNS	turquoise
ASNSD1	blue
ASPA	yellow
ASPH	blue
ASPHD2	darkred
ASPM	yellowgreen
ASPRV1	turquoise
ASPSCR1	turquoise
ASRGL1	turquoise
ASS1	darkseagreen4
ASTE1	turquoise
ASTL	turquoise
ASTN2	floralwhite
ASXL1	tan
ASXL2	green
ATAD1	blue
ATAD2	pink
ATAD2B	blue
ATAD5	royalblue
ATAT1	orangered4
ATE1	red
ATF1	brown
ATF2	blue
ATF3	turquoise
ATF4	turquoise
ATF5	yellow
ATF6	black
ATF6B	brown
ATG10	turquoise
ATG101	navajowhite2
ATG12	purple
ATG13	pink
ATG14	pink
ATG16L1	turquoise
ATG16L2	turquoise
ATG2A	tan
ATG2B	blue
ATG3	lightcyan
ATG4A	yellow
ATG4B	brown
ATG4C	blue
ATG4D	lightgreen
ATG5	blue
ATG7	brown
ATG9A	brown
ATG9B	saddlebrown
ATIC	tan
ATL1	lightcyan
ATL2	blue
ATL3	blue
ATM	blue
ATMIN	blue
ATN1	brown
ATOX1	blue
ATP10A	turquoise
ATP10B	grey
ATP10D	orange
ATP11A	sienna3
ATP11B	blue
ATP11C	turquoise
ATP13A1	brown
ATP13A3	blue
ATP13A4	green
ATP13A5	midnightblue
ATP1A1	greenyellow
ATP1B1	turquoise
ATP1B2	cyan
ATP1B3	grey60
ATP23	turquoise
ATP2A2	brown
ATP2A3	turquoise
ATP2B1	turquoise
ATP2B2	steelblue
ATP2B3	black
ATP2C1	blue
ATP2C2	darkgrey
ATP6AP1	turquoise
ATP6AP2	turquoise
ATP6V0A1	blue
ATP6V0A2	turquoise
ATP6V0A4	grey
ATP6V0B	brown
ATP6V0C	blue
ATP6V0D1	brown
ATP6V0D2	turquoise
ATP6V0E1	grey
ATP6V1A	brown
ATP6V1B2	darkmagenta
ATP6V1C1	cyan
ATP6V1C2	yellow
ATP6V1D	turquoise
ATP6V1E1	skyblue3
ATP6V1E2	grey
ATP6V1F	blue
ATP6V1G1	coral2
ATP6V1H	lightgreen
ATP7A	blue
ATP7B	tan
ATP8A1	blue
ATP8B1	black
ATP8B2	turquoise
ATP8B3	cyan
ATP8B4	darkgreen
ATP9A	darkturquoise
ATP9B	darkturquoise
ATPAF1	yellow
ATPAF2	lightyellow
ATR	darkseagreen4
ATRAID	greenyellow
ATRN	blue
ATRNL1	darkslateblue
ATRX	blue
ATXN1	blue
ATXN10	green
ATXN1L	pink
ATXN2	pink
ATXN2L	tan
ATXN3	turquoise
ATXN7	pink
ATXN7L1	turquoise
ATXN7L2	mediumpurple3
ATXN7L3	lightyellow
ATXN7L3B	turquoise
AUH	brown
AUP1	brown
AURKA	yellowgreen
AURKAIP1	brown
AURKB	blue
AURKC	turquoise
AUTS2	blue
AVEN	blue
AVL9	blue
AVPI1	yellowgreen
AVPR2	blue
AXDND1	turquoise
AXIN1	black
AXIN2	turquoise
AXL	lavenderblush3
AZGP1	yellow
AZI2	cyan
AZIN1	yellow
AZIN2	magenta
B2M	lightgreen
B3GALNT1	turquoise
B3GALNT2	grey
B3GALT4	brown
B3GALT6	yellow
B3GAT1	skyblue
B3GAT2	blue
B3GAT3	green
B3GLCT	turquoise
B3GNT2	turquoise
B3GNT3	turquoise
B3GNT4	turquoise
B3GNT5	turquoise
B3GNT7	lightpink4
B3GNT8	green
B3GNT9	grey
B3GNTL1	grey
B4GALNT1	blue
B4GALNT3	cyan
B4GALNT4	yellow4
B4GALT1	darkgrey
B4GALT2	brown
B4GALT3	cyan
B4GALT4	lightyellow
B4GALT5	brown4
B4GALT6	turquoise
B4GALT7	blue
B4GAT1	yellow
B9D1	darkorange
B9D2	turquoise
BAAT	grey
BABAM1	brown
BACE1	blue
BACE2	yellow
BACH1	brown
BACH2	coral2
BAD	blue
BAG1	purple
BAG2	lightgreen
BAG3	brown
BAG4	blue
BAG5	grey60
BAG6	brown
BAHCC1	lightcyan
BAHD1	yellow
BAIAP2	yellow
BAIAP2L1	turquoise
BAIAP3	darkred
BAK1	brown
BAMBI	lightpink4
BANF1	green
BANK1	turquoise
BAP1	darkorange
BARD1	grey
BARX2	turquoise
BASP1	turquoise
BATF	green
BATF2	skyblue
BATF3	grey
BAX	turquoise
BAZ1A	turquoise
BAZ1B	lightgreen
BAZ2A	purple
BAZ2B	blue
BBC3	blue
BBIP1	red
BBOF1	turquoise
BBS1	lightcyan
BBS10	midnightblue
BBS12	grey
BBS2	royalblue
BBS4	grey
BBS5	red
BBS7	purple
BBS9	darkred
BBX	blue
BCAM	midnightblue
BCAP29	red
BCAP31	brown
BCAR1	turquoise
BCAR3	brown
BCAS1	turquoise
BCAS2	red
BCAS3	yellow
BCAS4	lavenderblush3
BCAT1	turquoise
BCAT2	salmon
BCDIN3D	grey
BCKDHA	brown
BCKDHB	turquoise
BCKDK	brown
BCL10	royalblue
BCL11A	darkturquoise
BCL11B	brown
BCL2	orangered4
BCL2A1	turquoise
BCL2L1	blue
BCL2L11	darkturquoise
BCL2L12	blue
BCL2L13	lavenderblush3
BCL2L14	grey
BCL2L15	turquoise
BCL3	tan
BCL6	turquoise
BCL7A	pink
BCL7B	turquoise
BCL7C	black
BCL9	brown
BCL9L	salmon
BCLAF1	blue
BCO1	steelblue
BCO2	blue
BCORL1	salmon
BCR	yellow
BDH1	turquoise
BDH2	yellow
BDP1	blue
BECN1	blue
BEND3	lightgreen
BEND5	green
BEND7	magenta
BEST1	turquoise
BEST3	darkorange2
BEST4	black
BET1	blue
BET1L	tan
BEX2	grey
BEX3	yellow
BEX4	thistle1
BEX5	floralwhite
BFAR	yellow
BFSP1	mediumorchid
BFSP2	blue
BGLAP	turquoise
BGN	blue
BHLHA15	lightcyan
BHLHE40	tan
BHLHE41	red
BICC1	grey
BICD1	lightgreen
BICD2	grey60
BICDL1	red
BICDL2	brown
BID	blue
BIN1	lightgreen
BIN2	grey60
BIN3	blue
BIRC2	blue
BIRC3	turquoise
BIRC5	grey
BIRC6	royalblue
BIVM	blue
BLM	grey
BLMH	turquoise
BLNK	turquoise
BLOC1S1	green
BLOC1S2	red
BLOC1S3	darkred
BLOC1S4	brown
BLOC1S5	magenta
BLOC1S6	blue
BLVRA	darkgreen
BLVRB	blue
BLZF1	lightpink4
BMF	yellow
BMI1	blue
BMP1	brown
BMP2K	brown
BMP4	pink
BMPR1A	black
BMPR2	blue
BMS1	brown
BMT2	darkred
BMX	magenta
BNC2	turquoise
BNIP1	blue
BNIP2	paleturquoise
BNIP3	purple
BNIP3L	blue
BNIPL	blue
BOC	grey60
BOD1	green
BOD1L1	red
BOK	blue
BOLA1	blue
BOLA2B	green
BOLA3	sienna3
BOP1	blue
BORA	yellow
BORCS5	sienna3
BORCS6	yellow
BORCS7	red
BORCS8	turquoise
BPGM	black
BPHL	lightgreen
BPI	turquoise
BPIFA1	lightgreen
BPIFB1	darkturquoise
BPIFC	grey
BPNT1	midnightblue
BPTF	saddlebrown
BRAF	green
BRAT1	brown
BRCA1	darkorange2
BRCA2	blue
BRCC3	blue
BRD1	purple
BRD2	tan
BRD3	red
BRD4	purple
BRD7	blue
BRD8	pink
BRD9	coral1
BRF1	grey
BRF2	brown
BRI3	turquoise
BRICD5	grey
BRIP1	lightcyan
BRIX1	red
BRK1	green
BRMS1	brown
BRMS1L	green
BROX	blue
BRPF1	salmon
BRPF3	magenta
BRSK1	steelblue
BRWD1	darkorange
BRWD3	blue
BSCL2	brown
BSDC1	yellow
BSG	brown
BSN	grey
BSPRY	brown
BTAF1	brown
BTBD1	brown
BTBD10	blue
BTBD11	greenyellow
BTBD19	red
BTBD2	brown
BTBD3	blue
BTBD6	brown
BTBD7	blue
BTBD9	turquoise
BTC	brown
BTD	yellow
BTF3	cyan
BTF3L4	grey
BTG1	lightcyan
BTG2	turquoise
BTG3	brown
BTK	turquoise
BTN1A1	greenyellow
BTN3A3	turquoise
BTRC	grey60
BUB1	darkslateblue
BUB1B	darkolivegreen
BUB3	pink
BUD13	pink
BUD31	purple
BYSL	lightgreen
BZW1	brown
BZW2	black
C13H20orf27	brown
C13H20orf96	turquoise
C15H11orf1	yellow4
C15H11orf49	salmon
C15H11orf52	grey
C15H11orf58	blue
C15H11orf65	turquoise
C15H11orf71	green
C15H11orf91	turquoise
C15H11orf96	turquoise
C17H12orf43	blue
C17H22orf15	grey
C17H4orf33	blue
C17H4orf46	grey
C17H5orf52	grey
C1D	red
C1GALT1	yellowgreen
C1GALT1C1	grey
C1H21orf91	turquoise
C1H3orf33	turquoise
C1H3orf38	brown
C1H3orf52	green
C1H3orf70	blue
C1QA	turquoise
C1QB	turquoise
C1QC	turquoise
C1QL3	green
C1QTNF1	brown
C1QTNF4	orangered4
C1QTNF5	brown
C1R	turquoise
C1S	brown
C2	brown
C2CD2	yellow
C2CD2L	salmon
C2CD3	salmon
C2CD4D	grey60
C2CD5	lightyellow
C2H2orf69	blue
C2H2orf72	greenyellow
C2H2orf76	red
C2H2orf80	red
C2H2orf88	grey
C4H7orf25	blue
C4H7orf57	brown
C5AR1	turquoise
C5AR2	turquoise
C6H4orf19	pink
C6H4orf3	brown
C6H4orf36	grey
C6H4orf48	grey
C7	orange
C9	black
CA10	turquoise
CA11	red
CA12	floralwhite
CA4	turquoise
CA5B	lightcyan
CA8	grey
CA9	yellow4
CAAP1	blue
CAB39	brown
CAB39L	bisque4
CABLES1	pink
CABLES2	magenta
CABP2	black
CABYR	skyblue
CACFD1	brown
CACHD1	black
CACNA1A	blue
CACNA1C	mediumpurple3
CACNA1D	green
CACNA1S	brown
CACNA2D1	yellowgreen
CACNA2D2	salmon
CACNB1	yellow
CACNB2	turquoise
CACNB3	yellow
CACNB4	brown
CACTIN	salmon
CACUL1	green
CAD	purple
CADM1	blue
CADM4	turquoise
CADPS2	antiquewhite4
CAGE1	blue
CALB1	brown
CALCOCO1	yellow
CALCOCO2	green
CALCRL	red
CALD1	turquoise
CALHM2	brown
CALM1	purple
CALM2	coral2
CALM3	green
CALML4	blue
CALN1	salmon
CALR	black
CALU	black
CALY	brown
CAMK1	blue
CAMK1D	turquoise
CAMK2D	midnightblue
CAMK2G	grey60
CAMK2N2	grey
CAMK4	darkgreen
CAMKK1	turquoise
CAMKK2	lightcyan
CAMKMT	paleturquoise
CAMKV	blue
CAMLG	turquoise
CAMSAP1	salmon
CAMSAP2	blue
CAMSAP3	brown
CAMTA1	cyan
CAMTA2	brown
CAND1	blue
CAND2	grey
CANT1	paleturquoise
CANX	black
CAP1	turquoise
CAPG	turquoise
CAPN1	brown
CAPN10	yellow
CAPN12	turquoise
CAPN13	grey
CAPN14	lightgreen
CAPN15	brown
CAPN2	sienna3
CAPN3	darkorange
CAPN5	midnightblue
CAPN6	lightcyan
CAPN7	pink
CAPNS1	blue
CAPRIN1	blue
CAPRIN2	grey
CAPS	honeydew1
CAPZA1	brown
CAPZA2	cyan
CAPZB	skyblue
CARD10	brown
CARD11	turquoise
CARD19	turquoise
CARD6	darkorange2
CARF	blue
CARHSP1	yellow
CARM1	brown
CARMIL1	tan
CARMIL2	turquoise
CARMIL3	violet
CARNMT1	blue
CARS2	brown
CASC3	pink
CASD1	blue
CASK	black
CASKIN1	darkturquoise
CASKIN2	brown
CASP14	red
CASP2	salmon
CASP3	blue
CASP6	royalblue
CASP7	grey
CASP8	midnightblue
CASP8AP2	lightsteelblue1
CASP9	yellow
CASS4	turquoise
CAST	brown
CASZ1	yellow
CAT	green
CATSPER2	cyan
CATSPER3	skyblue
CATSPER4	mediumorchid
CATSPERB	greenyellow
CATSPERD	green
CATSPERG	grey
CAV1	lightgreen
CAV2	brown
CBFA2T2	red
CBFA2T3	turquoise
CBFB	magenta
CBL	turquoise
CBLB	orange
CBLC	blue
CBLL1	blue
CBLN3	cyan
CBR4	purple
CBS	turquoise
CBX1	greenyellow
CBX2	salmon
CBX3	brown
CBX4	sienna3
CBX5	yellow
CBX6	turquoise
CBX7	purple
CBX8	black
CBY1	salmon4
CC2D1A	brown
CC2D1B	thistle1
CC2D2A	grey
CCAR1	yellow
CCAR2	brown
CCBE1	darkorange2
CCDC102A	grey
CCDC103	grey
CCDC106	darkolivegreen
CCDC107	turquoise
CCDC112	turquoise
CCDC115	blue
CCDC117	brown
CCDC12	blue
CCDC120	yellow
CCDC121	grey
CCDC124	green
CCDC125	blue
CCDC126	blue
CCDC127	yellow
CCDC13	grey60
CCDC134	greenyellow
CCDC136	turquoise
CCDC137	green
CCDC138	blue
CCDC14	orangered4
CCDC142	turquoise
CCDC146	turquoise
CCDC149	turquoise
CCDC15	pink
CCDC150	royalblue
CCDC154	grey
CCDC157	bisque4
CCDC158	grey
CCDC160	darkgrey
CCDC166	turquoise
CCDC167	red
CCDC17	turquoise
CCDC171	magenta
CCDC173	grey
CCDC174	lightcyan
CCDC18	turquoise
CCDC181	red
CCDC183	green
CCDC186	blue
CCDC187	yellow
CCDC189	darkseagreen4
CCDC190	red
CCDC191	black
CCDC22	blue
CCDC24	skyblue
CCDC25	blue
CCDC28A	steelblue
CCDC28B	sienna3
CCDC34	darkturquoise
CCDC38	turquoise
CCDC39	brown
CCDC40	antiquewhite4
CCDC43	brown
CCDC47	blue
CCDC50	pink
CCDC51	magenta
CCDC57	grey
CCDC59	brown
CCDC6	pink
CCDC61	yellow
CCDC62	turquoise
CCDC66	brown
CCDC69	darkorange2
CCDC7	grey
CCDC71	brown
CCDC71L	magenta
CCDC73	blue
CCDC77	pink
CCDC78	mediumpurple3
CCDC8	midnightblue
CCDC80	turquoise
CCDC82	turquoise
CCDC85A	brown
CCDC85B	blue
CCDC85C	skyblue
CCDC86	white
CCDC88A	blue
CCDC88B	turquoise
CCDC88C	red
CCDC89	blue
CCDC9	blue
CCDC90B	yellow
CCDC91	blue
CCDC92	orange
CCDC93	blue
CCDC96	turquoise
CCDC97	lightyellow
CCER2	turquoise
CCHCR1	lightcyan
CCIN	darkgreen
CCL20	turquoise
CCL22	turquoise
CCL24	lightcyan
CCL25	brown
CCL26	pink
CCL28	orange
CCL5	turquoise
CCM2	brown
CCM2L	turquoise
CCNA1	pink
CCNA2	black
CCNB1	lightcyan
CCNB1IP1	turquoise
CCNB2	black
CCNB3	grey
CCNC	cyan
CCND1	thistle1
CCND2	turquoise
CCND3	tan
CCNDBP1	grey
CCNE1	brown
CCNE2	green
CCNF	navajowhite2
CCNG1	blue
CCNG2	pink
CCNH	red
CCNI	greenyellow
CCNJ	red
CCNJL	turquoise
CCNK	blue
CCNL1	turquoise
CCNL2	turquoise
CCNO	grey
CCNT1	blue
CCNT2	yellowgreen
CCNY	brown
CCNYL1	blue
CCP110	lightcyan1
CCPG1	brown
CCR3	skyblue
CCR4	turquoise
CCR5	turquoise
CCR7	turquoise
CCR9	turquoise
CCRL2	turquoise
CCS	blue
CCSER1	plum2
CCSER2	turquoise
CCT2	yellow
CCT3	green
CCT4	brown
CCT5	lightyellow
CCT6A	brown
CCT6B	royalblue
CCT7	green
CCT8	yellow
CD101	turquoise
CD109	darkmagenta
CD14	darkturquoise
CD151	brown
CD164	blue
CD164L2	royalblue
CD180	turquoise
CD2	turquoise
CD22	green
CD226	green
CD24	brown
CD244	turquoise
CD247	turquoise
CD27	turquoise
CD274	turquoise
CD276	mediumpurple3
CD28	darkorange
CD2BP2	brown
CD300E	turquoise
CD300LF	turquoise
CD320	white
CD37	turquoise
CD3D	turquoise
CD3E	turquoise
CD3G	turquoise
CD4	orangered4
CD40	maroon
CD40LG	turquoise
CD44	turquoise
CD47	brown
CD5	turquoise
CD53	turquoise
CD55	lavenderblush3
CD58	blue
CD59	cyan
CD6	turquoise
CD63	greenyellow
CD68	turquoise
CD69	turquoise
CD7	darkgrey
CD72	skyblue2
CD74	turquoise
CD79A	turquoise
CD80	turquoise
CD81	brown
CD82	yellow
CD83	turquoise
CD84	turquoise
CD86	turquoise
CD8A	turquoise
CD8B	orangered4
CD9	blue
CD93	turquoise
CD96	turquoise
CD99	turquoise
CD99L2	greenyellow
CDA	brown
CDADC1	brown
CDAN1	plum1
CDC123	steelblue
CDC14A	turquoise
CDC14B	blue
CDC16	brown
CDC20	midnightblue
CDC23	grey
CDC25A	white
CDC25B	blue
CDC25C	skyblue
CDC26	purple
CDC27	brown
CDC34	brown
CDC37	brown
CDC37L1	blue
CDC40	blue
CDC42	brown
CDC42BPA	brown
CDC42BPB	red
CDC42BPG	darkturquoise
CDC42EP1	brown
CDC42EP2	turquoise
CDC42EP3	turquoise
CDC42EP4	salmon
CDC42EP5	mediumpurple3
CDC42SE1	darkturquoise
CDC42SE2	brown
CDC45	blue
CDC5L	turquoise
CDC6	turquoise
CDC7	pink
CDC73	blue
CDCA2	grey
CDCA3	green
CDCA7	plum2
CDCA7L	cyan
CDCA8	lightyellow
CDCP1	yellow
CDH1	yellow
CDH15	floralwhite
CDH16	lightsteelblue1
CDH2	darkgrey
CDH20	turquoise
CDH23	turquoise
CDH24	grey
CDH3	grey
CDHR3	yellow
CDHR4	pink
CDHR5	grey
CDIP1	grey
CDIPT	blue
CDK1	blue
CDK10	sienna3
CDK12	saddlebrown
CDK13	green
CDK14	salmon4
CDK16	brown
CDK17	blue
CDK18	skyblue3
CDK19	magenta
CDK2	green
CDK20	grey
CDK2AP1	pink
CDK2AP2	greenyellow
CDK3	turquoise
CDK4	green
CDK5	grey
CDK5R1	turquoise
CDK5RAP1	turquoise
CDK5RAP2	yellow
CDK5RAP3	brown
CDK6	magenta
CDK7	salmon
CDK8	darkred
CDK9	blue
CDKAL1	yellow
CDKL1	lightcyan1
CDKL4	turquoise
CDKL5	blue
CDKN1A	turquoise
CDKN1B	turquoise
CDKN1C	yellow
CDKN2AIPNL	cyan
CDKN2C	turquoise
CDKN2D	turquoise
CDKN3	grey
CDNF	purple
CDO1	darkturquoise
CDON	coral2
CDPF1	royalblue
CDR2	lightcyan
CDR2L	grey60
CDRT4	lightcyan1
CDS1	turquoise
CDS2	turquoise
CDSN	turquoise
CDT1	yellow
CDV3	purple
CDYL	grey
CDYL2	turquoise
CEACAM19	brown
CEBPA	tan
CEBPB	turquoise
CEBPD	blue
CEBPE	darkgrey
CEBPG	blue
CEBPZ	blue
CEBPZOS	steelblue
CELF1	grey
CELF2	turquoise
CELF4	yellow
CELF6	turquoise
CELSR1	black
CELSR2	green
CELSR3	blue
CEND1	grey60
CENPA	turquoise
CENPB	brown
CENPC	lightyellow
CENPE	darkorange
CENPF	tan
CENPH	grey
CENPI	magenta
CENPJ	grey
CENPK	grey
CENPL	turquoise
CENPM	black
CENPN	blue
CENPO	greenyellow
CENPQ	steelblue
CENPU	lightsteelblue1
CENPV	lightcyan
CENPW	darkolivegreen
CEP104	turquoise
CEP112	yellow
CEP120	brown
CEP128	thistle1
CEP131	brown
CEP135	brown
CEP152	brown
CEP162	greenyellow
CEP164	turquoise
CEP170	yellow
CEP170B	yellow
CEP19	brown
CEP192	darkorange
CEP250	brown
CEP290	turquoise
CEP295	brown
CEP295NL	turquoise
CEP350	blue
CEP41	yellow
CEP44	brown
CEP57	brown
CEP57L1	paleturquoise
CEP63	greenyellow
CEP68	blue
CEP70	red
CEP72	magenta
CEP76	blue
CEP78	yellow
CEP83	blue
CEP85	ivory
CEP85L	turquoise
CEP89	skyblue
CEP95	darkgrey
CEP97	blue
CEPT1	blue
CERCAM	grey
CERK	salmon
CERS1	brown
CERS2	yellow
CERS4	lightgreen
CERS5	blue
CERS6	turquoise
CES2	purple
CES5A	salmon4
CETN2	pink
CETN3	red
CFAP126	grey
CFAP157	grey
CFAP20	grey
CFAP206	grey
CFAP36	brown
CFAP43	grey
CFAP44	green
CFAP45	yellow
CFAP54	turquoise
CFAP57	skyblue
CFAP61	grey
CFAP65	green
CFAP69	brown
CFAP70	brown
CFAP73	honeydew1
CFAP97	blue
CFB	midnightblue
CFD	blue
CFI	black
CFL1	brown
CFL2	cyan
CFLAR	black
CFTR	grey
CGGBP1	brown
CGN	cyan
CGNL1	lightgreen
CGRRF1	blue
CH25H	turquoise
CHAC1	turquoise
CHAC2	brown
CHAD	grey
CHADL	skyblue2
CHAF1A	turquoise
CHAF1B	purple
CHAMP1	magenta
CHCHD1	red
CHCHD10	green
CHCHD2	green
CHCHD3	mediumorchid
CHCHD4	yellow
CHCHD5	green
CHCHD6	brown
CHCHD7	brown4
CHD1	green
CHD1L	grey60
CHD2	purple
CHD3	red
CHD4	salmon
CHD6	purple
CHD7	red
CHD8	salmon
CHD9	blue
CHDH	grey
CHEK1	grey
CHEK2	darkgrey
CHFR	yellow
CHI3L1	blue
CHI3L2	turquoise
CHIC1	turquoise
CHIC2	darkred
CHID1	blue
CHKA	black
CHKB	green
CHM	brown
CHML	blue
CHMP1A	blue
CHMP1B	turquoise
CHMP2A	lightsteelblue1
CHMP2B	brown
CHMP4A	grey
CHMP4B	black
CHMP4C	magenta
CHMP5	blue
CHMP6	brown
CHMP7	blue
CHN2	turquoise
CHORDC1	bisque4
CHP1	mediumorchid
CHPF	yellow
CHPT1	purple
CHRAC1	grey
CHRDL2	darkslateblue
CHRM1	turquoise
CHRM3	grey
CHRNA5	skyblue2
CHRNA9	darkmagenta
CHRNB1	blue
CHRNE	brown
CHST1	salmon
CHST10	green
CHST11	turquoise
CHST12	blue
CHST14	blue
CHST15	turquoise
CHST2	black
CHST3	grey
CHST7	brown
CHSY1	turquoise
CHTF18	grey
CHTF8	paleturquoise
CHUK	brown
CHURC1	brown
CIAO1	grey
CIAPIN1	darkred
CIART	grey
CIB1	blue
CIB2	turquoise
CIB3	turquoise
CIC	purple
CIDEA	green
CIDEB	blue
CIITA	midnightblue
CILP2	grey
CIPC	blue
CIR1	brown
CISD1	purple
CISD2	darkolivegreen
CISD3	green
CISH	magenta
CIT	greenyellow
CITED1	turquoise
CITED2	blue
CITED4	brown
CIZ1	brown
CKAP2	darkorange
CKAP2L	turquoise
CKAP4	greenyellow
CKAP5	darkred
CKB	grey
CKM	steelblue
CKS1B	tan
CKS2	turquoise
CLASP1	green
CLASP2	green
CLCC1	darkred
CLCF1	turquoise
CLCN2	blue
CLCN3	black
CLCN4	greenyellow
CLCN5	black
CLCN6	turquoise
CLCN7	purple
CLDN1	turquoise
CLDN12	black
CLDN15	blue
CLDN23	grey
CLDN3	yellow
CLDN4	brown
CLDN5	turquoise
CLDN7	yellow
CLDN8	blue
CLDND1	turquoise
CLDND2	white
CLEC12A	turquoise
CLEC16A	turquoise
CLEC1A	turquoise
CLEC3B	turquoise
CLEC4D	turquoise
CLEC4E	turquoise
CLEC4F	turquoise
CLEC5A	turquoise
CLEC6A	turquoise
CLEC7A	turquoise
CLGN	green
CLHC1	brown
CLIC1	blue
CLIC2	turquoise
CLIC3	thistle1
CLIC4	blue
CLIC5	turquoise
CLINT1	tan
CLIP1	white
CLIP2	bisque4
CLIP3	turquoise
CLK1	darkolivegreen
CLK2	greenyellow
CLK3	brown
CLK4	darkolivegreen
CLMN	turquoise
CLN3	blue
CLN5	turquoise
CLN6	blue
CLN8	brown
CLNS1A	grey
CLOCK	blue
CLP1	brown
CLPB	turquoise
CLPTM1	brown
CLPTM1L	turquoise
CLPX	blue
CLSPN	pink
CLSTN1	greenyellow
CLSTN3	sienna3
CLTA	green
CLTB	green
CLTC	black
CLUAP1	black
CLUH	brown
CLVS1	brown
CLYBL	turquoise
CMAS	yellow
CMBL	grey
CMC1	blue
CMC2	purple
CMC4	turquoise
CMKLR1	turquoise
CMPK1	plum1
CMPK2	turquoise
CMSS1	ivory
CMTM3	turquoise
CMTM4	pink
CMTM6	black
CMTM7	honeydew1
CMTM8	turquoise
CMTR1	purple
CMTR2	turquoise
CMYA5	darkseagreen4
CNBD2	lightgreen
CNDP1	turquoise
CNDP2	greenyellow
CNEP1R1	blue
CNGA1	darkseagreen4
CNGA3	turquoise
CNGB1	yellow
CNIH1	brown
CNIH4	blue
CNKSR1	brown
CNKSR3	green
CNN1	greenyellow
CNN2	turquoise
CNN3	lightcyan1
CNNM2	black
CNNM3	pink
CNNM4	greenyellow
CNOT1	blue
CNOT10	brown
CNOT11	purple
CNOT2	blue
CNOT3	brown
CNOT4	grey
CNOT6	blue
CNOT6L	blue
CNOT7	brown
CNOT8	lightyellow
CNOT9	lightcyan
CNPPD1	yellow
CNPY1	grey
CNPY2	turquoise
CNPY3	darkred
CNPY4	salmon
CNR1	darkturquoise
CNR2	turquoise
CNST	blue
CNTD1	brown
CNTF	purple
CNTFR	blue
CNTLN	turquoise
CNTNAP1	royalblue
CNTNAP2	brown
CNTRL	turquoise
CNTROB	pink
COASY	blue
COBL	darkturquoise
COBLL1	tan
COG1	brown
COG2	black
[truncated: 9,625 more rows]
