# Supplementary material for: Elucidating genes and gene networks linked to individual susceptibility to milk fat depression in dairy goats
Source: Front Vet Sci. 2022 Dec 15;9:1037764. doi: 10.3389/fvets.2022.1037764 (PMC9798324; doi:10.3389/fvets.2022.1037764)
Supplement: Supplementary file 12 [file Table_12.xlsx]

## Sheet: Results_prioritizatedGenes_Goat
Table S12. Functional prioritization analysis results
Rank	GeneSymbol	GeneId	GO: Molecular Function Score	GO: Molecular Function pValue	GO: Biological Process Score	GO: Biological Process pValue	GO: Cellular Component Score	GO: Cellular Component pValue	Pathway Score	Pathway pValue	Gene Family Score	Gene Family pValue	Average Score	Overall pValue
1	GPAT4	137964	0.999967	0.000968242	1	0.0348567	0.946005	0.0199458	0.999909	0.000968242	0.970311	1e-06	0.988576	1.52777e-06
2	LAMP1	3916	0.101005	0.123741	1	0.0348567	1	1e-06	0.591443	0.0282727	0.201249	0.00348567	0.657623	2.92344e-05
3	RAB32	10981	0.855098	0.035244	0.765027	0.147947	0.999987	1e-06	0.110004	0.0540279	0.442085	0.00290473	0.714625	3.92651e-05
4	ACSL6	23305	0.999677	0.00232378	1	0.0348567	0.97493	0.0125871	0.999977	0.000774593	0.564549	0.00116189	0.910353	4.13402e-05
5	LPCAT1	79888	0.997584	0.00387297	1	0.0348567	0.99761	0.00309837	0.963531	0.0063904	0.679517	0.000387297	0.931742	4.36438e-05
6	ACSL5	51703	0.999316	0.00271108	1	0.0348567	0.903363	0.0261425	1	0.000774593	0.564549	0.00116189	0.902933	6.15042e-05
7	AGPAT3	56894	0.998391	0.00348567	0.999853	0.0571263	0.797648	0.0507359	0.999854	0.000968242	0.679517	0.000387297	0.914336	7.80737e-05
8	HSP90AB1	3326	0.995182	0.00426026	1	0.0348567	0.999989	1e-06	0.0708264	0.0608056	0	0.504454	0.652744	8.47756e-05
9	ACSBG1	23205	0.999316	0.00271108	1	0.0348567	0.654273	0.0635167	0.999977	0.000774593	0.564549	0.00116189	0.874614	9.14851e-05
10	SLC27A3	11000	0.999992	0.000387297	0.999999	0.0373741	0.785182	0.0534469	0.956177	0.00697134	0.564549	0.00116189	0.885699	9.77511e-05
11	ABCB1	5243	0.999999	0.000387297	1	0.0367932	0.937839	0.020914	0.905671	0.0116189	0.201249	0.00348567	0.824268	0.000130905
12	ITGB3	3690	0.973587	0.00890782	1	0.0348567	0.99982	0.000968242	0.825964	0.0164601	0.201249	0.00348567	0.819339	0.00015342
13	LIPC	3990	0.996994	0.00387297	1	0.0348567	0.882975	0.0340821	0.99667	0.00329202	0.586876	0.00116189	0.904675	0.000154795
14	IVD	3712	0.993235	0.00464756	0.999993	0.0437645	0.785182	0.0534469	0.990955	0.00445391	0.679517	0.000387297	0.91154	0.00015922
15	OSBPL6	114880	0.994969	0.00426026	0.999999	0.0371805	0.971862	0.0147173	0.816324	0.0168474	0.667887	0.000580945	0.910942	0.000173702
16	RAB5B	5869	0.908548	0.0245933	0.999999	0.0383424	0.99946	0.00116189	0.942414	0.00832688	0.442085	0.00290473	0.873155	0.00018562
17	LRP1	4035	0.9929	0.00522851	1	0.0348567	0.99989	0.000774593	0.030443	0.0608056	0.201249	0.00348567	0.674424	0.000195878
18	RAB38	23682	0.855098	0.035244	1	0.0348567	0.999976	0.000193648	0.10706	0.0540279	0.442085	0.00290473	0.738798	0.000216048
19	LRRK2	120892	0.97983	0.00697134	1	0.0348567	0.999988	1e-06	0	0.530403	0	0.504454	0.597972	0.000276064
20	RAB8A	4218	0.955809	0.0123935	1	0.0348567	0.99921	0.00174284	0.50329	0.0325329	0.442085	0.00290473	0.825756	0.000287259
21	MREG	55686	0.1007	0.123741	0.999688	0.0621611	0.99999	1e-06	-1	0	-1	0	0.772391	0.000317904
22	LPCAT2	54947	0.997584	0.00387297	0.993973	0.0873354	0.819699	0.0433772	0.80787	0.017622	0.679517	0.000387297	0.895896	0.000333948
23	IGF2R	3482	0.754802	0.0551898	1	0.0362122	0.998849	0.00174284	0.934885	0.00871418	0.201249	0.00348567	0.807273	0.000342132
24	ACSM5	54988	0.999748	0.00213013	0.999999	0.0371805	0.30437	0.098567	0.901536	0.0118125	0.564549	0.00116189	0.813123	0.000344037
25	CD74	972	0.407458	0.0941131	1	0.0348567	0.999981	0.000193648	0.168651	0.0536406	0.201249	0.00348567	0.650047	0.000359999
26	SEC61A1	29927	0.998859	0.00329202	0.998249	0.0749419	0.999959	0.000193648	0.701549	0.0213013	-1	0	0.95903	0.000362168
27	OSBPL8	114882	0.99706	0.00387297	1	0.0348567	0.735492	0.0553834	0.446526	0.0338885	0.667887	0.000580945	0.838451	0.000395598
28	ACSF2	80221	0.997443	0.00387297	0.999968	0.0486057	0.30437	0.098567	0.937412	0.00852053	0.564549	0.00116189	0.816631	0.000436003
29	OSBPL5	114879	0.99942	0.00271108	0.999936	0.0532533	0.530777	0.0733927	0.446526	0.0338885	0.667887	0.000580945	0.812868	0.000461015
30	ACOX3	8310	0.999713	0.00213013	0.999993	0.0437645	0.93716	0.0211077	0.999924	0.000968242	-1	0	0.991972	0.000481858
31	RAB31	11031	0.908548	0.0245933	1	0.0348567	0.995153	0.00445391	0.482166	0.0327266	0.442085	0.00290473	0.817444	0.000587492
32	ADAM10	102	0.891082	0.0290473	1	0.0348567	0.999259	0.00174284	0.0513546	0.0608056	0.201249	0.00348567	0.674294	0.000595243
33	FOS	2353	0.674708	0.0677769	1	0.0348567	0.0630903	0.116576	0.999988	0.000774593	0.479851	0.00193648	0.710486	0.00062167
34	SLC7A5	8140	0.836893	0.0362122	0.999977	0.0476375	0.999752	0.00116189	0.0708264	0.0608056	0.201249	0.00348567	0.676413	0.0006293
35	CD63	967	0.0650425	0.123741	1	0.0348567	0.99982	0.000968242	0.394758	0.0371805	0.201249	0.00348567	0.616899	0.000699437
36	CREB3	10488	0.725842	0.0579009	0.99995	0.0507359	0.959328	0.0164601	0.966683	0.00619675	0.479851	0.00193648	0.858889	0.000720978
37	CEBPB	1051	0.968987	0.00968242	1	0.0348567	0	0.558288	0.999394	0.00174284	0.479851	0.00193648	0.692784	0.000750335
38	CHMP1B	57132	0.101005	0.123741	0.999973	0.0478311	0.985335	0.0100697	0.587228	0.0282727	0.679517	0.000387297	0.751253	0.00075885
39	ABCG1	9619	1	0.000387297	1	0.0348567	0.97791	0.0118125	0.937184	0.00852053	0	0.504454	0.791396	0.000775235
40	SOAT1	6646	0.999974	0.000774593	1	0.0348567	0.530777	0.0733927	0.998125	0.00290473	-1	0	0.931899	0.000795592
41	HSD17B4	3295	0.999762	0.00213013	1	0.0348567	0.93716	0.0211077	0.999705	0.000968242	0	0.504454	0.793561	0.000813411
42	ACACB	32	0.996582	0.00387297	1	0.0348567	0.668274	0.0629357	1	0.000774593	-1	0	0.953943	0.000845276
43	PTPRC	5788	0.937348	0.0187839	1	0.0348567	0.950999	0.0182029	0.699526	0.0213013	0.201249	0.00348567	0.796198	0.000866339
44	ACAD8	27034	0.945766	0.0145236	0.976885	0.102246	0.30437	0.098567	0.827388	0.0164601	0.679517	0.000387297	0.820341	0.000886528
45	TAP2	6891	0.999978	0.000580945	0.994027	0.0869481	0.998818	0.00213013	0.723909	0.020914	0	0.504454	0.769448	0.000965276
46	MGLL	11343	0.279242	0.111348	1	0.0348567	0.634776	0.0646785	0.993625	0.00406662	0.586876	0.00116189	0.78177	0.000983835
47	NFE2L1	4779	0.980235	0.00697134	1	0.0348567	0.946005	0.0199458	-1	0	0.479851	0.00193648	0.860637	0.000992248
48	NPC1	4864	0.992469	0.00522851	1	0.0348567	0.997558	0.00309837	0.80289	0.017622	-1	0	0.972763	0.00101876
49	OSBPL11	114885	0.977391	0.00813323	0.999901	0.0546088	0.820309	0.0433772	-1	0	0.667887	0.000580945	0.890545	0.00107423
50	PLIN1	5346	0.1007	0.123741	0.351003	0.189969	0.28689	0.100697	0.996546	0.00329202	0.784895	0.000193648	0.645716	0.00109204
51	PROM1	8842	0.966484	0.010457	0.999586	0.063904	0.974276	0.0125871	0.184253	0.0526723	0.201249	0.00348567	0.720089	0.00110303
52	RAB7B	338382	0.808097	0.046282	0.999598	0.0637103	0.99622	0.00426026	0.323532	0.0466692	0.442085	0.00290473	0.781547	0.00115071
53	SPHK1	8877	0.918564	0.0218823	1	0.0348567	0.946401	0.0199458	0.999921	0.000968242	-1	0	0.982803	0.00121571
54	HSD17B10	3028	0.999724	0.00213013	1	0.0348567	0.785182	0.0534469	0.999896	0.000968242	0	0.504454	0.777184	0.00121697
55	ARRB1	408	0.99872	0.00329202	1	0.0348567	0.995059	0.00445391	0.947268	0.00793958	0	0.504454	0.794033	0.00124601
56	PRKACA	5566	0.969721	0.00948877	1	0.0348567	0.804672	0.0505422	0.999906	0.000968242	-1	0	0.970434	0.00126836
57	TLR2	7097	0.567153	0.0801704	1	0.0348567	0.996459	0.00406662	0.129259	0.0540279	0.201249	0.00348567	0.66242	0.00127019
58	ITGB2	3689	0.790287	0.0484121	1	0.0348567	0.964151	0.0160728	0.670583	0.0232378	0.201249	0.00348567	0.778207	0.00128465
59	PLIN3	10226	0.127302	0.123741	0.999016	0.070488	0.818408	0.0433772	0.379707	0.0379551	0.784895	0.000193648	0.732413	0.00142218
60	PLIN2	123	0	0.561774	0.999983	0.0464756	0.28689	0.100697	0.977996	0.0056158	0.784895	0.000193648	0.66189	0.0014393
61	ASAH1	427	0.992418	0.00522851	1	0.0348567	0.850055	0.0410534	0.998098	0.00290473	-1	0	0.97931	0.001448
62	PCCA	5095	0.996582	0.00387297	0.999722	0.0608056	0.297649	0.100697	0.999742	0.000968242	-1	0	0.885899	0.00148418
63	ITGA2	3673	0.898789	0.0274981	1	0.0348567	0.919549	0.0240124	0.362082	0.0402789	0.201249	0.00348567	0.741992	0.00151725
64	CXCR4	7852	0.131353	0.123741	1	0.0348567	0.950165	0.0191712	0.907041	0.0114253	0.201249	0.00348567	0.698166	0.00152966
65	FA2H	79152	0.105736	0.123741	1	0.0350503	0.530777	0.0733927	0.588226	0.0282727	0.760528	0.000387297	0.716241	0.00156753
66	KDR	3791	0.865727	0.0344694	1	0.0348567	0.855378	0.0410534	0.684138	0.021495	0.201249	0.00348567	0.776738	0.00160752
67	ABCC2	1244	0.99995	0.000968242	1	0.0348567	0.984958	0.0102634	0.687367	0.021495	0	0.504454	0.764301	0.00161874
68	FABP7	2173	0.904106	0.0245933	0.999751	0.060031	0	0.558288	0.968768	0.0060031	0.629438	0.000774593	0.712884	0.00163289
69	HADH	3033	0.932241	0.0197521	1	0.0348567	0.785182	0.0534469	1	0.000774593	-1	0	0.962909	0.00163539
70	XBP1	7494	0.740661	0.0571263	1	0.0348567	0.946005	0.0199458	0.132294	0.0540279	0.479851	0.00193648	0.735364	0.00169064
71	DHCR24	1718	0.943255	0.0178156	1	0.0350503	0.633978	0.0648722	0.999999	0.000774593	-1	0	0.941861	0.00170736
72	RAB37	326624	0.808097	0.046282	0.999896	0.0548025	0.986762	0.00987607	0.0513546	0.0608056	0.442085	0.00290473	0.71219	0.00173683
73	CD14	929	0.318942	0.102827	1	0.0348567	0.988073	0.00793958	0.129259	0.0540279	0.201249	0.00348567	0.623909	0.00188583
74	FASLG	356	0.0568963	0.123741	1	0.0348567	0.941287	0.0203331	0.807948	0.017622	0.201249	0.00348567	0.661768	0.00189002
75	MSR1	4481	0.867319	0.0325329	1	0.0348567	0.899665	0.0274981	0.224254	0.0526723	0.201249	0.00348567	0.710923	0.00194001
76	PRKCB	5579	0.995497	0.00426026	1	0.0348567	0.958267	0.0164601	0.989063	0.00484121	0	0.504454	0.794235	0.00197509
77	RAB39A	54734	0.808097	0.046282	0.999857	0.0569326	0.970104	0.0149109	0.107088	0.0540279	0.442085	0.00290473	0.730628	0.00200271
78	SEC61A2	55176	0.998859	0.00329202	0.94702	0.113865	0.993081	0.0056158	0.701549	0.0213013	-1	0	0.951676	0.00200323
79	LIPG	9388	0.48547	0.0898528	1	0.0348567	0.39857	0.0894655	0.775157	0.0189775	0.586876	0.00116189	0.759078	0.00200444
80	CD44	960	0.531851	0.0832688	1	0.0348567	0.99966	0.00116189	0	0.530403	0.201249	0.00348567	0.586073	0.00201226
81	ABCC1	4363	0.999998	0.000387297	1	0.0348567	0.863306	0.038536	0.642315	0.0245933	0	0.504454	0.746118	0.00204228
82	TLR9	54106	0.41067	0.0941131	1	0.0348567	0.999634	0.00116189	0	0.530403	0.201249	0.00348567	0.568381	0.00212059
83	NGFR	4804	0.407458	0.0941131	1	0.0348567	0.978969	0.0116189	0.103631	0.0540279	0.201249	0.00348567	0.630184	0.00213741
84	KIT	3815	0.881085	0.0311774	1	0.0348567	0.82311	0.0433772	0.283681	0.0482184	0.201249	0.00348567	0.715957	0.00222964
85	CXCR2	3579	0.131353	0.123741	1	0.0348567	0.978226	0.0118125	0.283681	0.0482184	0.201249	0.00348567	0.61707	0.00230498
86	CD68	968	0	0.561774	1	0.0348567	0.996827	0.00387297	0.403812	0.0371805	0.201249	0.00348567	0.567025	0.00244475
87	ABCD4	5826	0.99902	0.00309837	1	0.0348567	0.990216	0.00658404	0.590932	0.0282727	0	0.504454	0.752666	0.00247767
88	PLAUR	5329	0.230913	0.123741	1	0.0348567	0.951123	0.0182029	0.397057	0.0371805	0.201249	0.00348567	0.657433	0.00248119
89	NR1H3	10062	0.999863	0.00135554	1	0.0348567	0	0.558288	0.999998	0.000774593	0	0.504454	0.599987	0.0024949
90	CAT	847	0.829412	0.0373741	1	0.0348567	0.996344	0.00426026	0.882491	0.013749	-1	0	0.962076	0.0025398
91	TLR4	7099	0.585447	0.0793958	1	0.0348567	0.938381	0.020914	0.129259	0.0540279	0.201249	0.00348567	0.658925	0.00255511
92	TLR6	10333	0.585447	0.0793958	1	0.0348567	0.935376	0.0213013	0.129259	0.0540279	0.201249	0.00348567	0.658614	0.00257519
93	SCARB2	950	0.974153	0.00890782	0.999055	0.0702943	0.999302	0.00174284	0.72154	0.020914	0	0.504454	0.767122	0.00261549
94	ITGA2B	3674	0.0650425	0.123741	0.999941	0.0520914	0.983573	0.0106507	0.272217	0.0482184	0.201249	0.00348567	0.593951	0.00261793
95	ABCD3	5825	0.999538	0.00232378	1	0.0348567	0.984746	0.0102634	0.588771	0.0282727	0	0.504454	0.751886	0.00264843
96	RBP1	5947	0.462735	0.091983	1	0.0348567	0.28689	0.100697	0.269175	0.0482184	0.629438	0.000774593	0.672826	0.00266758
97	IL6R	3570	0.41067	0.0941131	1	0.0348567	0.896439	0.0274981	0.346196	0.0414407	0.201249	0.00348567	0.675455	0.00275712
98	LAMP3	27074	0	0.561774	0.970766	0.106507	0.997843	0.00309837	0.661669	0.0236251	0.201249	0.00348567	0.599775	0.00294938
99	CSF1R	1436	0.828255	0.0375678	1	0.0348567	0.0889379	0.116576	0.505126	0.0325329	0.201249	0.00348567	0.624057	0.00311128
100	SLC5A6	8884	0.994724	0.00426026	0.999997	0.0408598	0.997291	0.00348567	0.0708264	0.0608056	0	0.504454	0.652427	0.0032085
101	PLA2G4A	5321	0.887985	0.0298218	1	0.0348567	0.975599	0.0125871	0.99815	0.00290473	0	0.504454	0.785826	0.00324919
102	RAB34	83871	0.808097	0.046282	1	0.0348567	0.988878	0.00774593	0	0.530403	0.442085	0.00290473	0.667091	0.00325493
103	SIRT1	23411	0.993332	0.00464756	1	0.0348567	0.491446	0.0786212	0.997714	0.00309837	0	0.504454	0.73931	0.00330146
104	ATP6AP1	537	0.97865	0.00755229	1	0.0348567	0.833224	0.0420217	0.892864	0.0125871	-1	0	0.961749	0.00331862
105	FYN	2534	0.922395	0.0216886	1	0.0348567	0.947253	0.0197521	0.998013	0.00290473	0	0.504454	0.786539	0.00343653
106	ATP6V0D2	245972	0.795895	0.0480248	1	0.0348567	0.998568	0.00213013	0.892864	0.0125871	0	0.504454	0.767266	0.0034867
107	ATP6V0A2	23545	0.795895	0.0480248	1	0.0348567	0.998762	0.00213013	0.892864	0.0125871	0	0.504454	0.767286	0.0034867
108	S1PR1	1901	0.230625	0.123741	0.999999	0.0371805	0.750541	0.0548025	0.626062	0.0259489	0.201249	0.00348567	0.667813	0.00349736
109	ICAM1	3383	0.405291	0.0941131	1	0.0348567	0.775085	0.0536406	0.367139	0.0402789	0.201249	0.00348567	0.664837	0.00361798
110	ITGA5	3678	0.403389	0.0941131	0.999996	0.0410534	0.878279	0.0346631	0.129259	0.0540279	0.201249	0.00348567	0.626614	0.0036498
111	FLT3	2322	0.986532	0.00619675	1	0.0348567	0.654498	0.0635167	0	0.530403	0.201249	0.00348567	0.600701	0.00365856
112	AP2B1	163	0.275729	0.111348	1	0.0348567	0.983215	0.0106507	0.991781	0.00445391	-1	0	0.878139	0.00375615
113	LYN	4067	0.936264	0.0187839	1	0.0348567	0.941515	0.0203331	0.993728	0.00406662	0	0.504454	0.786957	0.00377483
114	JAG1	182	0.230562	0.123741	1	0.0348567	0.381919	0.0896592	0.681349	0.021495	0.201249	0.00348567	0.624971	0.00387047
115	PLPP3	8613	0.403389	0.0941131	1	0.0348567	0.925834	0.0230442	0.999962	0.000774593	0	0.504454	0.719463	0.00390216
116	ENPP1	5167	0.976553	0.00832688	1	0.0348567	0.981117	0.0114253	0.00829052	0.0608056	-1	0	0.767444	0.00391045
117	NFE2L2	4780	0.699659	0.0648722	1	0.0348567	0.062167	0.116576	0.0708264	0.0608056	0.479851	0.00193648	0.566355	0.00398476
118	ALDH3A2	224	0.709149	0.0596437	1	0.0364059	0.866546	0.0375678	1	0.000774593	0	0.504454	0.7546	0.00402973
119	EP300	2033	0.995009	0.00426026	1	0.0348567	0	0.558288	0.999993	0.000774593	0	0.504454	0.5995	0.00405738
120	LRAT	9227	0.998678	0.00329202	1	0.035244	0.857879	0.0402789	0.269175	0.0482184	-1	0	0.861095	0.0041075
121	ATP6V1D	51382	0.976938	0.00832688	1	0.0348567	0.981651	0.011038	0.726541	0.0207204	0	0.504454	0.766312	0.00411461
122	ABHD5	51099	0.997584	0.00387297	1	0.0348567	0.418022	0.0888846	0.980454	0.0056158	0	0.504454	0.727104	0.00414075
123	ATP6V1G1	9550	0.976938	0.00832688	1	0.0348567	0.980163	0.0116189	0.726541	0.0207204	0	0.504454	0.766162	0.00420469
124	ACOT7	11332	0.996673	0.00387297	1	0.0348567	0.184941	0.116576	0.991481	0.00445391	0	0.504454	0.684823	0.00421022
125	CTSB	1508	0.665573	0.0691325	1	0.035244	0.999702	0.00116189	0.608554	0.0263362	0	0.504454	0.719156	0.0043213
126	CALM2	805	0.936715	0.0187839	1	0.0354376	0.987167	0.00968242	0.898786	0.0120062	0	0.504454	0.78189	0.00438964
127	ANXA1	301	0.812767	0.038536	1	0.0348567	0.999813	0.000968242	0.0513546	0.0608056	0	0.504454	0.625612	0.00443006
128	PICALM	8301	0.730294	0.0573199	1	0.0348567	0.989664	0.00735864	0.771804	0.0189775	-1	0	0.93198	0.00451416
129	TNF	7124	0.0568963	0.123741	1	0.0348567	0.931658	0.0218823	0.999868	0.000968242	0	0.504454	0.640738	0.00470833
130	ADAM8	101	0.403389	0.0941131	1	0.0348567	0.988244	0.00774593	0	0.530403	0.201249	0.00348567	0.566097	0.00474592
131	VAMP2	6844	0.241509	0.115802	1	0.0348567	0.995939	0.00426026	0.982946	0.0056158	0	0.504454	0.696169	0.00481901
132	RAB44	401258	0.808097	0.046282	0.999896	0.0548025	0.974876	0.0125871	0	0.530403	0.442085	0.00290473	0.665667	0.00483856
133	TGFB1	7040	0.531851	0.0832688	1	0.0348567	0.976618	0.0123935	0.998385	0.00271108	0	0.504454	0.743343	0.00483891
134	GM2A	2760	0.384537	0.0941131	1	0.0348567	0.994751	0.00484121	0.676033	0.0216886	-1	0	0.859924	0.00495379
135	CCND2	894	0.273288	0.111348	0.999929	0.0538342	0.226053	0.116576	0.275348	0.0482184	0.549954	0.00154919	0.614575	0.00496107
136	ME1	4199	0.956029	0.0123935	0.998418	0.0735864	0.0570579	0.116576	0.996876	0.00329202	-1	0	0.803571	0.00498881
137	CLTB	1212	0.131353	0.123741	0.752167	0.150465	0.991215	0.00619675	0.997258	0.00309837	-1	0	0.805983	0.00503551
138	TOR1A	1861	0.890876	0.0290473	0.999991	0.0441518	0.990566	0.00658404	0.337183	0.042409	-1	0	0.879952	0.00503938
139	IQGAP1	8826	0.938261	0.0183966	1	0.0348567	0.943122	0.0201394	0.599539	0.028079	-1	0	0.928521	0.00506732
140	SELP	6403	0.779856	0.0497676	0.999946	0.0517041	0.977505	0.0118125	0	0.530403	0.201249	0.00348567	0.614601	0.00511734
141	ATP1B3	483	0.976938	0.00832688	0.999737	0.0602246	0.702434	0.0609992	0	0.530403	0.201249	0.00348567	0.605527	0.00513104
142	ACER3	55331	0.846707	0.0354376	1	0.0348567	0.959328	0.0164601	0.978237	0.0056158	0	0.504454	0.777736	0.00517063
143	CD3G	917	0.357636	0.0972115	0.944255	0.114059	0.876025	0.0350503	0.334555	0.0426026	0.201249	0.00348567	0.657075	0.00517486
144	ITGB4	3691	0.403505	0.0941131	0.962943	0.109605	0.891664	0.0298218	0.143011	0.0540279	0.201249	0.00348567	0.628043	0.00518316
145	RAB23	51715	0.808097	0.046282	0.999994	0.0427963	0.947818	0.0197521	0	0.530403	0.442085	0.00290473	0.662917	0.00527021
146	LPGAT1	9926	0.974147	0.00890782	1	0.0348567	0.530777	0.0733927	0.800361	0.0178156	-1	0	0.902541	0.00532578
147	P4HB	5034	0.961844	0.0106507	0.999994	0.0429899	0.958552	0.0164601	0.833939	0.0162665	0	0.504454	0.774599	0.00532732
148	DNM1	1759	0.963021	0.010457	0.999734	0.0604183	0.979094	0.0116189	0.781236	0.0183966	0	0.504454	0.770915	0.00554798
149	SELL	6402	0.751424	0.0557707	1	0.0364059	0.950999	0.0182029	0	0.530403	0.201249	0.00348567	0.608658	0.00555501
150	ITGAX	3687	0.682065	0.0660341	1	0.0354376	0.964151	0.0160728	0	0.530403	0.201249	0.00348567	0.601807	0.00559596
151	CTSS	1520	0.801313	0.0470565	1	0.0348567	0.995779	0.00426026	0.738154	0.0203331	0	0.504454	0.750442	0.00566745
152	RAB39B	116442	0.808097	0.046282	0.696225	0.156855	0.646694	0.0635167	0.110004	0.0540279	0.442085	0.00290473	0.662254	0.00569021
153	CALM3	808	0.832116	0.0371805	1	0.0348567	0.987167	0.00968242	0.898786	0.0120062	0	0.504454	0.770763	0.00580831
154	TNFRSF1B	7133	0	0.561774	1	0.0348567	0.872145	0.0360186	0.50716	0.0325329	0.201249	0.00348567	0.569458	0.00593383
155	F3	2152	0.1007	0.123741	0.999837	0.0577072	0.775085	0.0536406	0.0513546	0.0608056	0.201249	0.00348567	0.525101	0.00597103
156	CCR5	1234	0.131353	0.123741	0.998747	0.0718435	0.750541	0.0548025	0.283681	0.0482184	0.201249	0.00348567	0.592401	0.00599256
157	MGST1	4257	0.565787	0.0801704	1	0.0354376	0.9998	0.000968242	0.0708264	0.0608056	0	0.504454	0.603645	0.00606826
158	DAB2	1601	0.563872	0.0803641	1	0.0348567	0.983126	0.0106507	0.77004	0.0189775	-1	0	0.904991	0.00616426
159	PKM	5315	0.825656	0.0377614	1	0.0348567	0.59063	0.0675833	0.960532	0.00677769	-1	0	0.914313	0.00633662
160	CLEC7A	64581	0.0568963	0.123741	1	0.0348567	0.0889379	0.116576	0.129259	0.0540279	0.201249	0.00348567	0.419506	0.0063681
161	GLA	2717	0.41067	0.0941131	1	0.0348567	0.83964	0.041828	0.991526	0.00445391	-1	0	0.888228	0.00637443
162	APC	324	0.799757	0.0474438	1	0.0348567	0.988684	0.00774593	0.862546	0.0147173	0	0.504454	0.763471	0.00637959
163	CTSL	1514	0.801313	0.0470565	0.999999	0.0377614	0.994179	0.00522851	0.738154	0.0203331	0	0.504454	0.750282	0.00638501
164	CD3D	915	0.0849075	0.123741	0.726435	0.153369	0.876025	0.0350503	0.334555	0.0426026	0.201249	0.00348567	0.571864	0.00648155
165	DBT	1629	0.974745	0.00871418	0.889363	0.12897	0.275669	0.100697	0.974239	0.0056158	-1	0	0.860608	0.0064848
166	RAB20	55647	0.808097	0.046282	0.999865	0.0565453	0.911917	0.0245933	0	0.530403	0.442085	0.00290473	0.659181	0.00649196
167	SLC6A6	6533	0.977102	0.00832688	0.99991	0.0544152	0.990027	0.00716499	0.0708264	0.0608056	0	0.504454	0.649915	0.00650349
168	GCK	2645	0.655079	0.070488	1	0.0348567	0.730446	0.0555771	0.989255	0.00484121	-1	0	0.914662	0.00659778
169	TNFRSF11A	8792	0	0.561774	1	0.0348567	0.701266	0.0609992	0.618028	0.0261425	0.201249	0.00348567	0.564963	0.00674951
170	ACOT11	26027	0.995186	0.00426026	1	0.035244	0.275669	0.100697	0.865257	0.0147173	0	0.504454	0.690565	0.00683684
171	CD79A	973	0	0.561774	0.648371	0.165763	0.89173	0.0298218	0.904994	0.0116189	0.201249	0.00348567	0.580418	0.00684241
172	LBR	3930	0.77227	0.0515105	0.999895	0.0548025	0.896473	0.0274981	0.998245	0.00290473	0	0.504454	0.764937	0.00687462
173	ITGA1	3672	0.403389	0.0941131	1	0.0348567	0.942179	0.0203331	0	0.530403	0.201249	0.00348567	0.561408	0.00711026
174	CAMK2G	818	0.828255	0.0375678	0.999974	0.0478311	0.893395	0.02866	0.843796	0.0152982	-1	0	0.943464	0.00712481
175	PROM2	150696	0.962646	0.010457	0.999877	0.0563517	0.98719	0.00968242	-1	0	-1	0	0.991554	0.00713369
176	OCRL	4952	0.49775	0.0896592	0.999892	0.0553834	0.995372	0.00426026	0.900534	0.0118125	0	0.504454	0.730422	0.00717567
177	GBF1	8729	0.638344	0.0739737	0.998466	0.0731991	0.900265	0.0274981	0.978433	0.0056158	-1	0	0.934045	0.00731286
178	AP2S1	1175	0	0.561774	1	0.0348567	0.983215	0.0106507	0.993641	0.00406662	-1	0	0.747098	0.00735838
179	BAX	581	0.836846	0.0362122	1	0.0348567	0.951495	0.0182029	0.899778	0.0118125	0	0.504454	0.767762	0.0074268
180	ITGAL	3683	0.27199	0.111348	0.999995	0.0414407	0.964151	0.0160728	0	0.530403	0.201249	0.00348567	0.540938	0.00743139
181	NCAM1	4684	0.629575	0.077072	1	0.0354376	0.900725	0.0274981	0	0.530403	0.201249	0.00348567	0.588755	0.00747039
182	PDGFB	5155	0.67148	0.0685515	1	0.0348567	0.984686	0.0102634	0.421232	0.0358249	-1	0	0.865195	0.00747279
183	TLR1	7096	0.446985	0.0931448	0.999999	0.0381487	0.935376	0.0213013	0	0.530403	0.201249	0.00348567	0.567394	0.00749464
184	RAPGEF1	2889	0.63857	0.0739737	1	0.0348567	0.943712	0.0199458	0.792591	0.0178156	-1	0	0.915208	0.00761126
185	SLC6A9	6536	0.750644	0.0559644	0.999997	0.0408598	0.998771	0.00213013	0.0708264	0.0608056	0	0.504454	0.626383	0.00770163
186	FOSL1	8061	0	0.561774	1	0.0348567	0.0630903	0.116576	0.44308	0.0338885	0.479851	0.00193648	0.479334	0.00771007
187	SLC25A20	788	0.88575	0.0300155	1	0.0356313	0.668274	0.0629357	0.991055	0.00445391	0	0.504454	0.750829	0.0077405
188	GNAI1	2770	0.947584	0.01433	0.99974	0.060031	0.93892	0.0205267	0.139483	0.0540279	-1	0	0.828942	0.00774681
189	RAC2	5880	0.90587	0.0245933	1	0.0348567	0.957724	0.0168474	0.683134	0.021495	0	0.504454	0.751386	0.00785363
190	ACTB	60	0.967769	0.0100697	1	0.0348567	0.498028	0.0778466	0.901852	0.0118125	0	0.504454	0.727825	0.00798175
191	SPN	6693	0.101005	0.123741	0.999999	0.0371805	0.949232	0.0191712	0	0.530403	0.201249	0.00348567	0.49867	0.00798681
192	ATP1A1	476	0.999665	0.00232378	1	0.0348567	0.987984	0.00813323	0	0.530403	0	0.504454	0.598762	0.00824915
193	LPCAT3	10162	0.917705	0.0220759	1	0.0348567	0.530777	0.0733927	0.965436	0.00619675	0	0.504454	0.733817	0.00825444
194	CTSD	1509	0.131353	0.123741	1	0.0348567	0.997709	0.00309837	0.608554	0.0263362	0	0.504454	0.628277	0.00827392
195	ITGA4	3676	0.752689	0.0553834	1	0.0348567	0.80232	0.0505422	0	0.530403	0.201249	0.00348567	0.59291	0.00832868
196	MAPT	4137	0.985475	0.0063904	1	0.0348567	0.722895	0.0606119	0.603842	0.0269171	0	0.504454	0.724004	0.00838464
197	PLA2G15	23659	0.941197	0.0182029	1	0.0348567	0.441079	0.0846243	0.95175	0.00735864	0	0.504454	0.721974	0.00868051
198	UBA52	7311	0	0.561774	1	0.0348567	0.998856	0.00174284	0.903304	0.0116189	0	0.504454	0.589971	0.00869335
199	STAT1	6772	0.941446	0.0182029	1	0.0348567	0.241103	0.111541	0.981818	0.0056158	0	0.504454	0.690435	0.00870171
200	CD3E	916	0.755392	0.0551898	0.999998	0.0396979	0.80232	0.0505422	0	0.530403	0.201249	0.00348567	0.593221	0.00877739
201	IL2RG	3561	0	0.561774	0.998712	0.0718435	0.750541	0.0548025	0.605081	0.0269171	0.201249	0.00348567	0.568963	0.00882686
202	IL2RB	3560	0	0.561774	0.99463	0.0863672	0.814586	0.0466692	0.605081	0.0269171	0.201249	0.00348567	0.575795	0.00891308
203	RORA	6095	0.994129	0.00426026	1	0.0348567	0	0.558288	0.987678	0.00522851	0	0.504454	0.598177	0.00902015
204	RBP2	5948	0.462898	0.091983	0.942995	0.115221	0	0.558288	0.269175	0.0482184	0.629438	0.000774593	0.559941	0.00905982
205	SLC19A1	6573	0.996541	0.00387297	0.999954	0.0503486	0.996014	0.00426026	0	0.530403	0	0.504454	0.599251	0.00908153
206	AKR1B1	231	0.699412	0.0648722	1	0.0348567	0.875194	0.0350503	0.974675	0.0056158	0	0.504454	0.751817	0.00911949
207	ALDH2	217	0.105736	0.123741	0.999981	0.0468629	0.275669	0.100697	1	0.000774593	0	0.504454	0.570041	0.0091804
208	DNAJA1	3301	0.986067	0.00619675	1	0.0348567	0.880985	0.0344694	0.0513546	0.0608056	0	0.504454	0.631647	0.00918383
209	CREM	1390	0.345546	0.0981797	0.999975	0.0478311	0	0.558288	0.315122	0.0478311	0.479851	0.00193648	0.525806	0.00942008
210	ACER2	340485	0.846756	0.0354376	1	0.0348567	0.62035	0.0656468	0.968515	0.0060031	0	0.504454	0.73839	0.00946365
211	FN1	2335	0.94232	0.0182029	1	0.0348567	0.896862	0.0274981	0.592899	0.0282727	0	0.504454	0.737552	0.00951565
212	IL13RA1	3597	0.950478	0.0139427	0.516152	0.17622	0.740883	0.0553834	0	0.530403	0.201249	0.00348567	0.551072	0.00955881
213	LITAF	9516	0.101005	0.123741	0.929941	0.120062	0.993932	0.00522851	0.760005	0.0201394	-1	0	0.787723	0.00961081
214	PRKCA	5578	0.865727	0.0344694	1	0.0348567	0.916649	0.0245933	0.812641	0.0172347	0	0.504454	0.757866	0.00964185
215	LAMTOR2	28956	0.49775	0.0896592	1	0.0348567	0.997686	0.00309837	0.216552	0.0526723	0	0.504454	0.633942	0.00964787
216	LAMTOR1	55004	0.49775	0.0896592	1	0.0348567	0.997686	0.00309837	0.216552	0.0526723	0	0.504454	0.633942	0.00964787
217	PRKCE	5581	0.956218	0.0123935	1	0.0348567	0.498152	0.0778466	0.839019	0.0158792	0	0.504454	0.719929	0.0098327
218	TLR8	51311	0	0.561774	0.998586	0.0726181	0.996666	0.00387297	0	0.530403	0.201249	0.00348567	0.439775	0.010167
219	PRKAR1B	5575	0.77513	0.0509295	1	0.035244	0.49078	0.0793958	0.893883	0.0125871	-1	0	0.881607	0.0101998
220	GNA11	2767	0.888632	0.0296282	0.999613	0.0631294	0.954081	0.0180093	0.103631	0.0540279	-1	0	0.810293	0.010264
221	IL15RA	3601	0.273299	0.111348	0.996649	0.0811387	0.952301	0.0182029	0	0.530403	0.201249	0.00348567	0.539643	0.0103364
222	PAK1	5058	0.869047	0.0321456	1	0.0348567	0.705216	0.0609992	0.599539	0.028079	-1	0	0.886575	0.0105034
223	RRAGA	10670	0.90694	0.0245933	0.99986	0.056739	0.903143	0.0261425	0.216552	0.0526723	-1	0	0.841989	0.0105088
224	RPTOR	57521	0.580824	0.0793958	1	0.0348567	0.859553	0.0400852	0.971279	0.00580945	0	0.504454	0.734955	0.0106257
225	RAB2B	84932	0.808097	0.046282	0.99903	0.070488	0.633978	0.0648722	0	0.530403	0.442085	0.00290473	0.627354	0.0106385
226	FCER1G	2207	0.0650425	0.123741	1	0.0348567	0.964151	0.0160728	0.533003	0.0298218	-1	0	0.741755	0.010848
227	SH3KBP1	30011	0.101005	0.123741	0.999981	0.0468629	0.636977	0.0640976	0.981979	0.0056158	-1	0	0.776716	0.0108933
228	VDR	7421	0.991948	0.00522851	1	0.0348567	0.10259	0.116576	0.484375	0.0327266	0	0.504454	0.602447	0.0109632
229	PDPN	10630	0.86105	0.0348567	1	0.0348567	0.99734	0.00329202	0	0.530403	-1	0	0.73165	0.0109702
230	HK2	3099	0.655079	0.070488	1	0.0348567	0.668274	0.0629357	0.88234	0.013749	-1	0	0.891546	0.0109804
231	AASDH	132949	0.974141	0.00890782	0.927829	0.120449	0	0.558288	0	0.530403	0.564549	0.00116189	0.502955	0.0111963
232	CCNI	10983	0.273288	0.111348	0.950372	0.112703	0.226053	0.116576	-1	0	0.549954	0.00154919	0.630762	0.0112889
233	CD40LG	959	0.403389	0.0941131	1	0.0348567	0.654498	0.0635167	0	0.530403	0.201249	0.00348567	0.529078	0.0113943
234	DDIT3	1649	0.752343	0.0553834	1	0.0348567	0.360137	0.0939194	0.888882	0.0127808	-1	0	0.852575	0.011398
235	PRKCD	5580	0.879728	0.0311774	1	0.0348567	0.920908	0.0238187	0.535965	0.0296282	0	0.504454	0.725935	0.0114143
236	PYGL	5836	0.967806	0.0100697	0.999999	0.0371805	0.264601	0.103408	0.76606	0.0199458	0	0.504454	0.674683	0.0114467
237	PIK3CD	5293	0.655079	0.070488	1	0.0348567	0.0733764	0.116576	0.998417	0.00271108	0	0.504454	0.615892	0.0114729
238	ACHE	43	0.602129	0.0780403	1	0.0348567	0.831594	0.042409	0.959864	0.00677769	0	0.504454	0.733523	0.0115054
239	SRD5A1	6715	0.67621	0.0677769	1	0.0348567	0.74276	0.0553834	0.790583	0.0182029	-1	0	0.893327	0.0115342
240	HACL1	26061	0.884516	0.0302091	0.999922	0.0540279	0.917859	0.0243997	0.0217563	0.0608056	-1	0	0.7615	0.0116173
241	ELANE	1991	0.48547	0.0898528	1	0.0348567	0.971184	0.0149109	0.184253	0.0526723	-1	0	0.777873	0.0116966
242	MRC2	9902	0.0650425	0.123741	0.729436	0.152789	0.0889379	0.116576	0.129259	0.0540279	0.201249	0.00348567	0.393621	0.0117491
243	C5AR1	728	0	0.561774	1	0.0348567	0.978854	0.0116189	0	0.530403	0.201249	0.00348567	0.438124	0.0118136
244	MAFG	4097	0.0849075	0.123741	0.997211	0.0792022	0	0.558288	0.365491	0.0402789	0.479851	0.00193648	0.474881	0.0118841
245	SLC26A6	65010	0.923105	0.0216886	1	0.0348567	0.998663	0.00213013	0	0.530403	0	0.504454	0.592023	0.0119308
246	CDKN1A	1026	0.415354	0.0941131	1	0.0348567	0.10259	0.116576	0.958872	0.00677769	-1	0	0.736	0.0119645
247	CCR7	1236	0.131353	0.123741	1	0.0348567	0.730395	0.0555771	0	0.530403	0.201249	0.00348567	0.483662	0.0120696
248	NDUFC2	4718	0.105736	0.123741	1	0.0348567	0.996639	0.00387297	0.177795	0.0526723	0	0.504454	0.54903	0.0120771
249	BCKDHB	594	0.247406	0.115802	0.993444	0.0884973	0.785182	0.0534469	0.989287	0.00484121	-1	0	0.843713	0.012083
250	SESN2	83667	0.95364	0.0125871	1	0.0348567	0.0570579	0.116576	0.184253	0.0526723	-1	0	0.661166	0.0121661
251	MPO	4353	0.632601	0.077072	1	0.0348567	0.950363	0.0187839	0.129259	0.0540279	-1	0	0.782439	0.012229
252	CD93	22918	0.0650425	0.123741	0.999983	0.0464756	0.825997	0.0431836	0	0.530403	0.201249	0.00348567	0.473024	0.0122461
253	PVR	5817	0.127302	0.123741	0.356869	0.189775	0.0889379	0.116576	0.272217	0.0482184	0.201249	0.00348567	0.39508	0.0122566
254	CD244	51744	0.0568963	0.123741	1	0.0354376	0.719127	0.0606119	0	0.530403	0.201249	0.00348567	0.457559	0.0125917
255	IRS1	3667	0.664745	0.0691325	1	0.0348567	0.0733764	0.116576	0.995513	0.00348567	0	0.504454	0.616791	0.0126185
256	NCF1	653361	0.470221	0.091983	1	0.0348567	0.895722	0.028079	0.480836	0.0327266	-1	0	0.831395	0.0126461
257	BTK	695	0.756661	0.0551898	1	0.0348567	0.10259	0.116576	0.992384	0.00445391	0	0.504454	0.637269	0.0127217
258	CD86	942	0.0568963	0.123741	1	0.0348567	0.654498	0.0635167	0	0.530403	0.201249	0.00348567	0.449758	0.0127489
259	RAB36	9609	0.808097	0.046282	0	0.601278	0.18604	0.116576	0.107878	0.0540279	0.442085	0.00290473	0.42016	0.0127759
260	PTGS2	5743	0.693817	0.0656468	1	0.0348567	0.798117	0.0507359	0.606903	0.0267235	-1	0	0.876343	0.0129315
261	ACOT8	10005	0	0.561774	1	0.0348567	0.93716	0.0211077	0.998612	0.00251743	0	0.504454	0.593476	0.0129365
262	CD6	923	0.45475	0.0931448	0.999888	0.0557707	0.740883	0.0553834	0	0.530403	0.201249	0.00348567	0.547258	0.0130071
263	RRAGC	64121	0.934744	0.0191712	0.99986	0.056739	0.742965	0.0553834	0.216552	0.0526723	-1	0	0.823515	0.0130579
264	LCK	3932	0.930828	0.0203331	1	0.0348567	0.553093	0.0701007	0.686423	0.021495	0	0.504454	0.707401	0.0130751
265	CXCR3	2833	0.131353	0.123741	0.999999	0.0371805	0.654498	0.0635167	0	0.530403	0.201249	0.00348567	0.474538	0.0130904
266	XRCC6	2547	0.955178	0.0123935	1	0.0348567	0.264601	0.103408	0.651265	0.0240124	0	0.504454	0.659748	0.0130988
267	CTNNA1	1495	0.606056	0.0778466	1	0.035244	0.577178	0.0679706	0.809377	0.0174284	-1	0	0.859469	0.0131937
268	MAP2K4	6416	0.826327	0.0375678	1	0.0348567	0.0630903	0.116576	0.953511	0.00716499	0	0.504454	0.627337	0.0132036
269	HCLS1	3059	0.815391	0.0383424	1	0.0348567	0.233749	0.116576	0.710356	0.020914	-1	0	0.807324	0.0132083
270	ALDH7A1	501	0.105736	0.123741	0.991352	0.0917893	0.275669	0.100697	0.99988	0.000968242	0	0.504454	0.569164	0.0132707
271	CIDEA	1149	0.33298	0.0981797	1	0.0348567	0.763997	0.0540279	0.788705	0.0182029	-1	0	0.834802	0.0133941
272	SOD2	6648	0.105736	0.123741	1	0.0348567	0.785182	0.0534469	0.864592	0.0147173	-1	0	0.785278	0.0134405
273	SLC44A2	57153	0.596735	0.0786212	1	0.035244	0.980849	0.0114253	0.415001	0.0364059	0	0.504454	0.681415	0.0134894
274	CREB5	9586	0	0.561774	0.69759	0.156662	0	0.558288	0.966683	0.00619675	0.479851	0.00193648	0.459654	0.0135668
275	DLAT	1737	0.615239	0.077653	1	0.0348567	0.275669	0.100697	0.888864	0.0127808	-1	0	0.813053	0.0135945
276	NEU1	4758	0	0.561774	0.999999	0.0371805	0.965789	0.0160728	0.918705	0.010457	-1	0	0.73531	0.0136399
277	FITM2	128486	0.1007	0.123741	1	0.0348567	0.958767	0.0164601	0.265127	0.0501549	-1	0	0.702852	0.0137238
278	GPD2	2820	0.699412	0.0648722	0.999939	0.0524787	0.668274	0.0629357	0.977875	0.0056158	0	0.504454	0.728527	0.0137288
279	PKD2	5311	0.828554	0.0375678	1	0.0348567	0.999186	0.00174284	0	0.530403	0	0.504454	0.581969	0.0137626
280	CLEC4D	338339	0.0568963	0.123741	0.999963	0.0491867	0.757085	0.0544152	0	0.530403	0.201249	0.00348567	0.461974	0.013778
281	DHRS9	10170	0.836785	0.0362122	1	0.0354376	0.946005	0.0199458	0.319567	0.0478311	0	0.504454	0.690539	0.0138265
282	HPSE	10855	0.37484	0.0941131	1	0.035244	0.951431	0.0182029	0.00829052	0.0608056	-1	0	0.669677	0.0139058
283	AP3B1	8546	0	0.561774	0.999999	0.0383424	0.978959	0.0116189	0.86063	0.0147173	-1	0	0.729282	0.0139253
284	PHB2	11331	0.99216	0.00522851	1	0.0348567	0.865024	0.0383424	0	0.530403	-1	0	0.731535	0.0139629
285	OGT	8473	0.907652	0.0245933	1	0.0348567	0.871665	0.0360186	0.35655	0.0406662	0	0.504454	0.696692	0.0139701
286	IFNGR1	3459	0	0.561774	0.999941	0.0520914	0.0630903	0.116576	0.145213	0.0540279	0.201249	0.00348567	0.366693	0.0140512
287	ABHD4	63874	0.939376	0.0182029	0.99999	0.0447328	0.817312	0.046282	0.45083	0.0338885	0	0.504454	0.708941	0.0140672
288	GNAI2	2771	0.888632	0.0296282	1	0.0348567	0.579612	0.0677769	0.139483	0.0540279	-1	0	0.769368	0.0140846
289	SNAPIN	23557	0	0.561774	1	0.0348567	0.997504	0.00309837	0.692105	0.0213013	0	0.504454	0.566136	0.0141356
290	CERS6	253782	0.464539	0.091983	0.995159	0.084818	0.530777	0.0733927	0.998827	0.00232378	0	0.504454	0.681422	0.0143047
291	KMO	8564	0.888536	0.0296282	1	0.0348567	0.668274	0.0629357	0.00829052	0.0608056	-1	0	0.712789	0.0143546
292	TSG101	7251	0.420709	0.0941131	1	0.0348567	0.940051	0.0205267	0.7509	0.0201394	0	0.504454	0.696946	0.0144162
293	CDK4	1019	0.869047	0.0321456	1	0.0348567	0.414043	0.0888846	0.881526	0.013749	0	0.504454	0.702918	0.0144732
294	CDS2	8760	0	0.561774	0.999985	0.0464756	0.903363	0.0261425	0.967803	0.0060031	-1	0	0.733555	0.0145795
295	HPS4	89781	0.741492	0.0571263	0.999997	0.0408598	0.979124	0.0116189	0.117047	0.0540279	0	0.504454	0.638546	0.0148785
296	CD2	914	0.406736	0.0941131	0.999168	0.0687452	0.654498	0.0635167	0	0.530403	0.201249	0.00348567	0.529521	0.015046
297	ARRB2	409	0.664745	0.0691325	1	0.0348567	0.889266	0.0300155	0.71844	0.020914	0	0.504454	0.721188	0.0150729
298	NOTCH1	4851	0.0568963	0.123741	1	0.0348567	0.947649	0.0197521	0.797363	0.0178156	0	0.504454	0.620991	0.0150936
299	CD226	10666	0.717975	0.0590627	0.954073	0.112316	0.654498	0.0635167	0	0.530403	0.201249	0.00348567	0.566873	0.0152001
300	SYT2	127833	0.462716	0.091983	0.999998	0.0396979	0.985625	0.0100697	0.334575	0.0426026	0	0.504454	0.650289	0.015289
301	CD28	940	0.275555	0.111348	0.999664	0.0623548	0.654498	0.0635167	0	0.530403	0.201249	0.00348567	0.507005	0.0154849
302	SERPINE1	5054	0.0568963	0.123741	1	0.0348567	0.74189	0.0553834	0.960052	0.00677769	0	0.504454	0.615937	0.0154958
303	CLCN4	1183	0.949711	0.0139427	0.409522	0.189194	0.999626	0.00116189	0	0.530403	0	0.504454	0.522857	0.0155215
304	SORL1	6653	0.866908	0.0325329	1	0.0348567	0.998042	0.00271108	0	0.530403	0	0.504454	0.58602	0.0155408
305	RETN	56729	0.0568963	0.123741	1	0.0348567	0.789475	0.052866	0.715906	0.020914	-1	0	0.743292	0.0155631
306	TBC1D20	128637	0.49775	0.0896592	0.999995	0.0414407	0.921757	0.0238187	0.106898	0.0540279	-1	0	0.748137	0.0155807
307	SNX9	51429	0.715227	0.0592564	0.999998	0.038536	0.850856	0.0410534	0.807944	0.017622	0	0.504454	0.733398	0.0156233
308	NEDD4	4734	0.655644	0.070488	1	0.0348567	0.842464	0.041828	0.283681	0.0482184	-1	0	0.815049	0.0158219
309	DLST	1743	0.463039	0.091983	0.999997	0.0408598	0.275669	0.100697	0.885779	0.0131681	-1	0	0.786668	0.0158605
310	TBC1D10C	374403	0.49775	0.0896592	0.999999	0.0377614	0.896835	0.0274981	0.112691	0.0540279	-1	0	0.747056	0.0159237
311	PTPN6	5777	0.706518	0.0606119	1	0.0348567	0.417232	0.0888846	0.926108	0.00929512	0	0.504454	0.689766	0.0159773
312	SMAD4	4089	0.943914	0.0147173	1	0.0348567	0	0.558288	0.966217	0.00619675	0	0.504454	0.590904	0.0160855
313	MDH2	4191	0.699412	0.0648722	0.996867	0.0805577	0.785182	0.0534469	0.775086	0.0189775	-1	0	0.90031	0.0162862
314	TNFSF4	7292	0.0568963	0.123741	1	0.0348567	0.0889379	0.116576	0	0.530403	0.201249	0.00348567	0.347601	0.0163334
315	CTSH	1512	0.187256	0.123741	1	0.0348567	0.961302	0.0164601	0.613766	0.0261425	0	0.504454	0.639325	0.0163809
316	SPP1	6696	0.404468	0.0941131	1	0.0348567	0.461358	0.0838497	0.960741	0.00677769	0	0.504454	0.659078	0.0164106
317	BRAF	673	0.869047	0.0321456	1	0.0348567	0.184941	0.116576	0.871073	0.01433	0	0.504454	0.659118	0.0164374
318	CDK5R1	8851	0.682065	0.0660341	1	0.0348567	0.241103	0.111541	0.707353	0.0213013	-1	0	0.789485	0.0165061
319	TIMM17B	10245	0.999394	0.00271108	0.786865	0.145817	0.903072	0.0261425	0	0.530403	-1	0	0.709263	0.0165225
320	WFS1	7466	0.480177	0.0902401	1	0.0348567	0.997354	0.00329202	0	0.530403	-1	0	0.672907	0.0165364
321	IQSEC1	9922	0.817324	0.0381487	0.999922	0.0540279	0.738777	0.0553834	0.288156	0.0482184	-1	0	0.825087	0.0165517
322	SOS1	6654	0.735553	0.0573199	1	0.0348567	0	0.558288	0.999472	0.00174284	0	0.504454	0.571477	0.0166921
323	MRC1	4360	0	0.561774	0.940389	0.116189	0.477279	0.0797831	0.129259	0.0540279	0.201249	0.00348567	0.444273	0.0166923
324	AGER	177	0.732682	0.0573199	1	0.0348567	0.964108	0.0160728	0.0708264	0.0608056	0	0.504454	0.620799	0.0167221
325	MAFF	23764	0	0.561774	0.891634	0.128776	0.0570579	0.116576	0.0708264	0.0608056	0.479851	0.00193648	0.385823	0.0167771
326	MBOAT1	154141	0.752719	0.0553834	0.994004	0.0871418	0.530777	0.0733927	0.981384	0.0056158	0	0.504454	0.716757	0.0168483
327	IL12RB1	3594	0.0568963	0.123741	0.997126	0.0792022	0.740883	0.0553834	0	0.530403	0.201249	0.00348567	0.459818	0.0168487
328	ILVBL	10994	0.738796	0.0573199	0.999998	0.0402789	0.530777	0.0733927	0.429887	0.0338885	-1	0	0.810934	0.0168552
329	HK3	3101	0.655079	0.070488	1	0.0348567	0.397391	0.0894655	0.616924	0.0261425	-1	0	0.806302	0.0168605
330	SURF4	6836	0	0.561774	0.999963	0.0491867	0.996804	0.00387297	0.108041	0.0540279	-1	0	0.58177	0.016905
331	MYO5B	4645	0.937323	0.0187839	1	0.0348567	0.992563	0.00580945	0	0.530403	0	0.504454	0.592886	0.0169452
332	ORMDL3	94103	0	0.561774	1	0.0348567	0.974767	0.0125871	0.664466	0.0236251	-1	0	0.700613	0.0169564
333	FITM1	161247	0.1007	0.123741	0.99998	0.0472502	0.946005	0.0199458	0.265127	0.0501549	-1	0	0.701214	0.0169889
334	CD274	29126	0	0.561774	0.99997	0.0482184	0.939755	0.0205267	0	0.530403	0.201249	0.00348567	0.434129	0.0170143
335	TBXAS1	6916	0.966924	0.0102634	0.99999	0.0445391	0.530777	0.0733927	0.0506801	0.0608056	0	0.504454	0.587397	0.0170216
336	CD8A	925	0.531851	0.0832688	0.925901	0.121224	0.740883	0.0553834	0	0.530403	0.201249	0.00348567	0.550703	0.0170518
337	CA4	762	0.20974	0.123741	0.665927	0.164601	0.999977	0.000193648	0	0.530403	0	0.504454	0.454801	0.0171964
338	ATP6AP2	10159	0	0.561774	1	0.0348567	0.999928	0.000580945	0	0.530403	-1	0	0.499991	0.0172169
339	PSEN2	5664	0	0.561774	1	0.0348567	0.99993	0.000580945	0	0.530403	-1	0	0.499992	0.0172169
340	TIAM1	7074	0.859225	0.0348567	1	0.0348567	0.750765	0.0548025	0.501497	0.0325329	0	0.504454	0.700316	0.017441
341	HSD17B8	7923	0.932241	0.0197521	1	0.0348567	0.690193	0.0613865	0.216153	0.0526723	0	0.504454	0.652246	0.0176351
342	UCP2	7351	0.234077	0.123741	1	0.0348567	0.668274	0.0629357	0.940336	0.00832688	0	0.504454	0.654202	0.0177445
343	IFT27	11020	0.808097	0.046282	0.847504	0.13749	0.18604	0.116576	0	0.530403	0.442085	0.00290473	0.53859	0.0177611
344	VPS25	84313	0.289028	0.111348	1	0.0348567	0.844104	0.041828	0.870997	0.01433	0	0.504454	0.677928	0.0179525
345	NR4A1	3164	0.933707	0.0195585	0.999999	0.0379551	0.360899	0.0939194	0.461855	0.0335012	0	0.504454	0.649327	0.0179817
346	GAA	2548	0	0.561774	1	0.0364059	0.98689	0.00968242	0.436705	0.0338885	-1	0	0.663566	0.0180193
347	FECH	2235	0.20974	0.123741	1	0.0348567	0.785182	0.0534469	0.55201	0.0292409	-1	0	0.771764	0.0180539
348	LCAT	3931	0.921215	0.0216886	1	0.0348567	0	0.558288	0.828067	0.0164601	-1	0	0.717446	0.0182884
349	PFKM	5213	0.914306	0.0230442	1	0.0348567	0.381919	0.0896592	0.443812	0.0338885	0	0.504454	0.648077	0.0183042
350	SOCS3	9021	0.273288	0.111348	1	0.0348567	0.0733764	0.116576	0.984505	0.00542215	0	0.504454	0.557175	0.0183427
351	ATP2B1	490	0.972141	0.00910147	1	0.0348567	0.97231	0.0147173	0	0.530403	0	0.504454	0.594406	0.0184126
352	SMARCD3	6604	0.907106	0.0245933	0.987389	0.0962432	0	0.558288	0.98431	0.00542215	-1	0	0.734556	0.0185316
353	AQP3	360	0.819662	0.0379551	0.999999	0.0377614	0.663428	0.0631294	0.590541	0.0282727	0	0.504454	0.697666	0.0186557
354	STARD5	80765	0.999925	0.00116189	0.985224	0.0979861	0	0.558288	0.365546	0.0402789	0	0.504454	0.519431	0.0186617
355	GRIA2	2891	0.951879	0.0139427	0.952082	0.11251	0.997858	0.00309837	0	0.530403	0	0.504454	0.590064	0.0187141
356	EIF4E	1977	0.345546	0.0981797	1	0.0362122	0.10259	0.116576	0.796701	0.0178156	-1	0	0.700178	0.0187717
357	BCL2L11	10018	0.418658	0.0941131	1	0.0348567	0.668274	0.0629357	0.893709	0.0125871	0	0.504454	0.681977	0.0187749
358	TXNDC5	81567	0.627045	0.077072	0.999986	0.0458947	0.789475	0.052866	0.875258	0.0139427	0	0.504454	0.723187	0.0187998
359	ALCAM	214	0.0568963	0.123741	0.946933	0.113865	0.80232	0.0505422	0	0.530403	0.201249	0.00348567	0.461722	0.0188076
360	IMPDH2	3615	0.699412	0.0648722	1	0.0348567	0.768005	0.0540279	0.00829052	0.0608056	-1	0	0.700931	0.0188201
361	SYT7	9066	0.1007	0.123741	1	0.0348567	0.999786	0.00116189	0	0.530403	0	0.504454	0.463445	0.0189471
362	TYROBP	7305	0.453271	0.0931448	1	0.0348567	0.825997	0.0431836	0.145213	0.0540279	-1	0	0.740792	0.0189778
363	GLIPR1	11010	0	0.561774	0.999952	0.0503486	0.974876	0.0125871	0.684193	0.021495	-1	0	0.703624	0.0190607
364	LGMN	5641	0	0.561774	1	0.0348567	0.971639	0.0149109	0.608802	0.0263362	-1	0	0.691494	0.0191
365	KIF20B	9585	0.964199	0.010457	0.999993	0.0439582	0.241103	0.111541	0.106528	0.0540279	0	0.504454	0.559869	0.0192658
366	TNFSF13	8741	0.0568963	0.123741	0.987241	0.0964369	0.654498	0.0635167	0	0.530403	0.201249	0.00348567	0.448478	0.0192876
367	RIDA	10247	0.960764	0.0106507	0.994494	0.0865608	0.772764	0.0536406	-1	0	-1	0	0.952167	0.0193072
368	ARPC2	10109	0.187439	0.123741	1	0.0348567	0.859605	0.0400852	0.833579	0.0162665	0	0.504454	0.65462	0.019384
369	FGG	2266	0.265389	0.111348	1	0.0348567	0.947733	0.0197521	0.397057	0.0371805	0	0.504454	0.62376	0.0194891
370	ICOSLG	23308	0.0568963	0.123741	0.981016	0.100697	0.654498	0.0635167	0	0.530403	0.201249	0.00348567	0.447851	0.0196272
371	NFKBIA	4792	0.785232	0.0487994	1	0.0348567	0	0.558288	0.99796	0.00309837	0	0.504454	0.577023	0.0197406
372	CDS1	1040	0	0.561774	0.999998	0.038536	0.530777	0.0733927	0.987538	0.00522851	-1	0	0.680574	0.019741
373	FCER2	2208	0.403861	0.0941131	0.86074	0.136135	0.654498	0.0635167	0	0.530403	0.201249	0.00348567	0.514704	0.0198488
374	CORO1A	11151	0.420709	0.0941131	1	0.0348567	0.957764	0.0168474	0.129259	0.0540279	0	0.504454	0.597361	0.0198582
375	AGAP2	116986	0.947136	0.01433	0.999999	0.0371805	0.090095	0.116576	0.28376	0.0482184	0	0.504454	0.561212	0.0198821
376	AP3D1	8943	0	0.561774	0.99995	0.0507359	0.973554	0.0125871	0.661669	0.0236251	-1	0	0.700024	0.0199109
377	HEXA	3073	0.0849075	0.123741	0.99971	0.0613865	0.789475	0.052866	0.696497	0.0213013	-1	0	0.753584	0.0199892
378	MDH1	4190	0.699412	0.0648722	0.996867	0.0805577	0.0570579	0.116576	0.873751	0.0141363	-1	0	0.752089	0.0200471
379	CCR9	10803	0.131353	0.123741	0.94653	0.113865	0.684246	0.0613865	0	0.530403	0.201249	0.00348567	0.472753	0.0203427
380	SH3BP5	9467	0.817446	0.0381487	0.883718	0.131294	0.422478	0.0888846	0.739035	0.0203331	-1	0	0.838462	0.0204779
381	NCF4	4689	0.290861	0.111348	0.995663	0.0834624	0.917793	0.0243997	0.364322	0.0402789	-1	0	0.774688	0.0205561
382	HBEGF	1839	0.591498	0.0790085	1	0.0348567	0.657385	0.0631294	0.187003	0.0526723	-1	0	0.753081	0.0205791
383	GP1BA	2811	0.131353	0.123741	0.946018	0.113865	0.654498	0.0635167	0	0.530403	0.201249	0.00348567	0.469064	0.0206242
384	SIRT3	23410	0.313675	0.107668	1	0.0348567	0.785182	0.0534469	0.819051	0.0166538	0	0.504454	0.670238	0.0207768
385	SLAMF8	56833	0	0.561774	0.999995	0.0414407	0.0889379	0.116576	-1	0	0.201249	0.00348567	0.374868	0.0208662
386	RACK1	10399	0.942503	0.0182029	1	0.0348567	0.37528	0.0896592	0.0513546	0.0608056	0	0.504454	0.562009	0.0210708
387	HILPDA	29923	0.0568963	0.123741	0.999741	0.060031	0.708536	0.0608056	0.678216	0.021495	-1	0	0.725922	0.0210986
388	AHR	196	0.956728	0.0121998	1	0.0348567	0	0.558288	0.865167	0.0147173	0	0.504454	0.581654	0.0211561
389	PDXK	8566	0.828255	0.0375678	0.999996	0.0414407	0.264601	0.103408	0.00829052	0.0608056	-1	0	0.628883	0.0211726
390	NCF2	4688	0.105736	0.123741	1	0.0348567	0.909578	0.0249806	0.480836	0.0327266	0	0.504454	0.594463	0.0212342
391	MYH11	4629	0.918107	0.0220759	0.787684	0.145624	0.952927	0.0182029	0.0513546	0.0608056	0	0.504454	0.609699	0.0213117
392	HYAL1	3373	0.109489	0.123741	1	0.0362122	0.593577	0.067196	0.436705	0.0338885	-1	0	0.690542	0.0215503
393	CCR4	1233	0.131353	0.123741	0.898855	0.127033	0.654498	0.0635167	0	0.530403	0.201249	0.00348567	0.464153	0.0215529
394	ALAS1	211	0.463039	0.091983	0.91467	0.123935	0.275669	0.100697	0.930874	0.00890782	-1	0	0.781679	0.0215698
395	TPI1	7167	0.895323	0.0278854	0.999999	0.0371805	0	0.558288	0.798964	0.0178156	-1	0	0.710016	0.0216474
396	SGK1	6446	0.958733	0.011038	1	0.0348567	0.800736	0.0505422	0	0.530403	-1	0	0.718498	0.0216492
397	CNR1	1268	0.401573	0.0941131	1	0.0348567	0.931923	0.021495	0.163736	0.0536406	0	0.504454	0.600741	0.0218417
398	MTHFD1L	25902	0.937666	0.0187839	0.99161	0.0915957	0.275669	0.100697	0.00829052	0.0608056	-1	0	0.645056	0.021845
399	SQSTM1	8878	0.664745	0.0691325	1	0.035244	0.749426	0.0549961	0.590675	0.0282727	0	0.504454	0.689914	0.0218558
400	PRR7	80758	0.985961	0.0063904	0.991182	0.0921766	0.241103	0.111541	-1	0	-1	0	0.826521	0.0219842
401	CCNJL	79616	0.273288	0.111348	0.950372	0.112703	0	0.558288	-1	0	0.549954	0.00154919	0.511899	0.0221243
402	RUNX2	860	0.895671	0.0278854	0.999397	0.067196	0	0.558288	0.919404	0.010457	-1	0	0.726239	0.0221982
403	IDH3G	3421	0.938565	0.0183966	0.955922	0.112122	0.275669	0.100697	0.20485	0.0526723	-1	0	0.731039	0.0221991
404	PANK2	80025	0.655079	0.070488	1	0.0348567	0.531176	0.0733927	0.00829052	0.0608056	-1	0	0.657311	0.0222202
405	PIK3R5	23533	0.231548	0.123741	0.999998	0.0393106	0.0733764	0.116576	0.7665	0.0195585	-1	0	0.656894	0.0223287
406	CSNK2A1	1457	0.873013	0.0317583	1	0.0360186	0	0.558288	0.809092	0.0174284	-1	0	0.708462	0.0223622
407	SEC23B	10483	0.49775	0.0896592	0.938603	0.117351	0.943166	0.0201394	0.206521	0.0526723	-1	0	0.774987	0.0223887
408	CTSZ	1522	0	0.561774	1	0.0348567	0.921401	0.0238187	0.932958	0.00871418	0	0.504454	0.585159	0.0224817
409	NDUFA4	4697	0.665613	0.0691325	0.999861	0.056739	0.751553	0.0546088	0.177795	0.0526723	-1	0	0.776091	0.022492
410	ME2	4200	0.830422	0.0371805	0.724757	0.153563	0.30437	0.098567	0.755106	0.0201394	-1	0	0.795818	0.0225355
411	FOSL2	2355	0	0.561774	0.980446	0.100891	0	0.558288	0.444244	0.0338885	0.479851	0.00193648	0.427309	0.0225968
412	LAPTM5	7805	0	0.561774	1	0.0358249	0.919544	0.0240124	0.661669	0.0236251	-1	0	0.69309	0.0226057
413	TKT	7086	0.530469	0.0832688	0.994512	0.0863672	0.866546	0.0375678	0.332527	0.0429899	-1	0	0.808281	0.0227713
414	CD53	963	0	0.561774	0.999979	0.0472502	0.825997	0.0431836	0	0.530403	0.201249	0.00348567	0.422017	0.0227821
415	LAT	27040	0.407589	0.0941131	1	0.0356313	0.062167	0.116576	0.533003	0.0298218	-1	0	0.654458	0.0228073
416	CXCR6	10663	0.131353	0.123741	0.74108	0.151627	0.684246	0.0613865	0	0.530403	0.201249	0.00348567	0.450346	0.0228259
417	PDK3	5165	0.655079	0.070488	1	0.0348567	0.275669	0.100697	0.272217	0.0482184	-1	0	0.71404	0.0230317
418	KIF2A	3796	0.947136	0.01433	0.997865	0.0766847	0.312183	0.098567	0.363429	0.0402789	0	0.504454	0.626746	0.02313
419	IL1B	3553	0.564135	0.0803641	1	0.0348567	0.617353	0.0660341	0.661031	0.0236251	0	0.504454	0.66997	0.0231455
420	PML	5371	0.279131	0.111348	1	0.0348567	0.878482	0.0346631	0.49261	0.0327266	0	0.504454	0.633493	0.023215
421	LAMTOR4	389541	0.49775	0.0896592	0.994883	0.0859799	0.982253	0.0108443	0.216552	0.0526723	0	0.504454	0.631879	0.0232159
422	CHKB	1120	0.655079	0.070488	0.999853	0.0571263	0	0.558288	0.98375	0.00542215	-1	0	0.700285	0.0232434
423	SLC22A4	6583	0.998996	0.00309837	1	0.0348567	0.503028	0.0778466	0	0.530403	0	0.504454	0.541749	0.0233338
424	FBP1	2203	0.933001	0.0197521	1	0.0348567	0	0.558288	0.906545	0.0116189	0	0.504454	0.58361	0.023348
425	DDC	1644	0.625976	0.077072	0.997059	0.0793958	0.800679	0.0505422	0.361538	0.0402789	-1	0	0.821451	0.0234592
426	DYNLL2	140735	0.609365	0.0778466	0.99956	0.0640976	0.103282	0.116576	0.946117	0.00793958	0	0.504454	0.614892	0.0236639
427	SPPL3	121665	0.279255	0.111348	0.955914	0.112122	0.99164	0.00619675	-1	0	-1	0	0.833989	0.0236851
428	CTTN	2017	0.271337	0.111348	1	0.035244	0.52109	0.0766847	0.334555	0.0426026	-1	0	0.705294	0.0237474
429	PREB	10113	0.49775	0.0896592	0.999806	0.0588691	0.959328	0.0164601	0.106383	0.0540279	0	0.504454	0.602207	0.0238182
430	PDE4B	5142	0.561628	0.0805577	1	0.0348567	0.898453	0.0274981	0.0708264	0.0608056	0	0.504454	0.592684	0.0238205
431	PGM1	5236	0.229692	0.123741	1	0.0348567	0.264601	0.103408	0.55201	0.0292409	-1	0	0.684158	0.0239206
432	TOMM40	10452	0.997599	0.00387297	0.993095	0.0886909	0.903072	0.0261425	0	0.530403	0	0.504454	0.589129	0.0239579
433	COQ7	10229	0.41712	0.0941131	1	0.0369868	0.668274	0.0629357	0.0506827	0.0608056	-1	0	0.672115	0.0241364
434	CLEC12A	160364	0	0.561774	0.999896	0.0548025	0.825997	0.0431836	0	0.530403	0.201249	0.00348567	0.422008	0.024177
435	APOBR	55911	0.795592	0.0480248	0.999999	0.0383424	0	0.558288	0.886851	0.0131681	-1	0	0.708422	0.0243018
436	FAAH	2166	0.489541	0.0898528	0.999999	0.0383424	0.633978	0.0648722	0.0217563	0.0608056	-1	0	0.66085	0.0243419
437	ADCY5	111	0.804023	0.0468629	1	0.0348567	0.090095	0.116576	0.619536	0.0261425	0	0.504454	0.596788	0.0243856
438	GSR	2936	0.78943	0.0484121	0.967866	0.107862	0.826805	0.0431836	0.0708264	0.0608056	-1	0	0.761931	0.0244341
439	JAK3	3718	0.655079	0.070488	1	0.0348567	0.090095	0.116576	0.275348	0.0482184	-1	0	0.658567	0.0245092
440	TOMM40L	84134	0.998469	0.00329202	0.786865	0.145817	0.751553	0.0546088	0	0.530403	-1	0	0.688303	0.0245791
441	KIF3C	3797	0.890876	0.0290473	0.993807	0.087529	0.800679	0.0505422	0.363842	0.0402789	0	0.504454	0.687753	0.0247685
442	DDOST	1650	0	0.561774	0.999963	0.0491867	0.997531	0.00309837	0.00829052	0.0608056	0	0.504454	0.41796	0.0248255
443	SDHA	6389	0.764941	0.0544152	0.999951	0.0505422	0.751553	0.0546088	0.424718	0.0350503	0	0.504454	0.678643	0.0249365
444	RET	5979	0.655079	0.070488	1	0.0348567	0.576817	0.0679706	0.486707	0.0327266	0	0.504454	0.6533	0.0253132
445	SCAMP5	192683	0.0650425	0.123741	0.99999	0.0445391	0.993535	0.00542215	-1	0	0	0.504454	0.562948	0.025436
446	NDUFA13	51079	0.759263	0.0551898	1	0.0348567	0.751553	0.0546088	0.177795	0.0526723	0	0.504454	0.631988	0.0254385
447	AREG	374	0.0568963	0.123741	1	0.0348567	0.92001	0.0238187	0.106341	0.0540279	0	0.504454	0.50476	0.02547
448	CXCL12	6387	0.403389	0.0941131	1	0.0348567	0.775085	0.0536406	0.514414	0.0317583	0	0.504454	0.64655	0.0255392
449	CD80	941	0	0.561774	0.999993	0.0433772	0.669896	0.0629357	0	0.530403	0.201249	0.00348567	0.403944	0.0255981
450	CDKN1B	1027	0.415354	0.0941131	1	0.0348567	0.090095	0.116576	0.364275	0.0402789	-1	0	0.637048	0.0256696
451	COQ9	57017	0.565558	0.0801704	0.999947	0.0515105	0.668274	0.0629357	0.0217563	0.0608056	-1	0	0.679248	0.0259496
452	CLN5	1203	0	0.561774	0.999634	0.0625484	0.949	0.0191712	0.661669	0.0236251	-1	0	0.696854	0.0260269
453	MMP14	4323	0.771248	0.0518978	1	0.0348567	0.780319	0.0534469	0.0513546	0.0608056	0	0.504454	0.597636	0.0260613
454	NOD2	64127	0.941914	0.0182029	1	0.0348567	0.956422	0.017622	0	0.530403	0	0.504454	0.589699	0.0261521
455	EEF1A2	1917	0.90587	0.0245933	0.999957	0.0503486	0.916718	0.0245933	0	0.530403	-1	0	0.727302	0.0261905
456	TWF2	11344	0.941368	0.0182029	0.999747	0.060031	0.428495	0.0888846	-1	0	-1	0	0.874904	0.0262706
457	SLC3A1	6519	0.772662	0.0515105	0.998919	0.0708753	0.997594	0.00309837	0	0.530403	0	0.504454	0.575454	0.0262735
458	SYNJ1	8867	0.241861	0.115802	1	0.0348567	0.559275	0.0697134	0.686457	0.021495	0	0.504454	0.613634	0.0263587
459	DGKA	1606	0.756661	0.0551898	1	0.035244	0	0.558288	0.980801	0.0056158	0	0.504454	0.572044	0.026445
460	LAIR1	3903	0	0.561774	0.999896	0.0548025	0.757085	0.0544152	0	0.530403	0.201249	0.00348567	0.414261	0.0265164
461	NR4A3	8013	0.992709	0.00522851	1	0.0348567	0	0.558288	0.0513546	0.0608056	0	0.504454	0.444593	0.0265972
462	HSPA6	3310	0.890876	0.0290473	0.999994	0.0427963	0.264601	0.103408	0.283681	0.0482184	0	0.504454	0.598174	0.0266171
463	TSPO	706	0.945603	0.0145236	1	0.0348567	0.668274	0.0629357	0	0.530403	-1	0	0.697476	0.0266964
464	STX6	10228	0	0.561774	0.986627	0.0968242	0.998491	0.00213013	0.106436	0.0540279	0	0.504454	0.463757	0.0267221
465	MAP4K2	5871	0.826327	0.0375678	0.999701	0.0613865	0.80016	0.0505422	0.143737	0.0540279	0	0.504454	0.636505	0.0267857
466	ASAP1	50807	0.758105	0.0551898	0.974981	0.103215	0.482385	0.0797831	0.87559	0.0139427	0	0.504454	0.697675	0.0268521
467	RPS6KB2	6199	0.77169	0.0517041	0.623484	0.170604	0	0.558288	0.995515	0.00348567	-1	0	0.666457	0.0268737
468	SGIP1	84251	0.285469	0.111348	0.999512	0.0656468	0.645484	0.0637103	0.394909	0.0371805	-1	0	0.741472	0.0269722
469	PADI2	11240	0.982034	0.00658404	1	0.0348567	0.789475	0.052866	0	0.530403	0	0.504454	0.575901	0.0270178
470	ZDHHC2	51201	0.974088	0.00890782	0.999925	0.0540279	0.906125	0.0253679	0	0.530403	0	0.504454	0.587766	0.0270853
471	TREM2	54209	0.986421	0.00619675	1	0.0348567	0	0.558288	0.145213	0.0540279	0	0.504454	0.474852	0.0271511
472	PLK2	10769	0.736141	0.0573199	0.99999	0.0441518	0.0630903	0.116576	0.0708264	0.0608056	-1	0	0.593824	0.0273793
473	CD247	919	0.276794	0.111348	0.815237	0.141944	0.204914	0.116576	0	0.530403	0.201249	0.00348567	0.416588	0.0275411
474	NNT	23530	0.566721	0.0801704	0.999792	0.05945	0.668274	0.0629357	0.00829052	0.0608056	-1	0	0.66531	0.0275718
475	IGFBP1	3484	0.0568963	0.123741	0.999997	0.0408598	0.062167	0.116576	0.905671	0.0116189	0	0.504454	0.487906	0.0276956
476	PIK3R6	146850	0.0921636	0.123741	1	0.0348567	0.0733764	0.116576	0.406407	0.0367932	-1	0	0.552992	0.0277378
477	STX8	9482	0.594145	0.0786212	0.987901	0.094694	0.998907	0.00174284	0	0.530403	0	0.504454	0.552839	0.02775
478	HYOU1	10525	0.890876	0.0290473	0.999881	0.0563517	0.504721	0.0778466	0.130824	0.0540279	0	0.504454	0.603188	0.0277537
479	INPP5D	3635	0.101005	0.123741	1	0.0348567	0.103282	0.116576	0.878355	0.013749	0	0.504454	0.515279	0.0277998
480	AHCY	191	0.182913	0.123741	0.999988	0.045701	0.69512	0.0611929	0.147194	0.0540279	-1	0	0.661269	0.0278617
481	CD27	939	0	0.561774	0.999913	0.0544152	0.678793	0.0621611	0	0.530403	0.201249	0.00348567	0.405019	0.0278811
482	ATP11C	286410	0.957802	0.0120062	0.963047	0.109605	0.985183	0.0100697	0	0.530403	0	0.504454	0.590518	0.0279832
483	MVB12B	89853	0.1007	0.123741	0.984761	0.0979861	0.940051	0.0205267	0.587228	0.0282727	0	0.504454	0.609111	0.0279962
484	COQ6	51004	0.888536	0.0296282	0.383892	0.189582	0.744749	0.0553834	0.0506803	0.0608056	-1	0	0.662582	0.0279993
485	ERLIN2	11160	0.949827	0.0139427	1	0.0348567	0.530777	0.0733927	0	0.530403	-1	0	0.675784	0.0280011
486	GRK5	2869	0.879646	0.0311774	0.964468	0.10883	0.226053	0.116576	0.283681	0.0482184	-1	0	0.73201	0.0280972
487	BCAR1	9564	0.488398	0.0898528	1	0.0348567	0.241897	0.111541	0.739001	0.0203331	0	0.504454	0.610068	0.0281013
488	RAP2B	5912	0.937137	0.0187839	1	0.0348567	0.939625	0.0205267	0	0.530403	0	0.504454	0.587481	0.0281409
489	NOD1	10392	0.910697	0.0234314	1	0.0348567	0.958461	0.0164601	0	0.530403	0	0.504454	0.586663	0.0281442
490	IL7R	3575	0	0.561774	0.996038	0.0821069	0.832056	0.042409	0	0.530403	0.201249	0.00348567	0.422288	0.0282047
491	PTH1R	5745	0.488985	0.0898528	1	0.0356313	0.996014	0.00426026	0	0.530403	0	0.504454	0.539456	0.0283066
492	PRKG2	5593	0.655079	0.070488	0.971731	0.106313	0.639392	0.0640976	0.355573	0.0406662	-1	0	0.797764	0.0283817
493	FGR	2268	0.899449	0.0257552	1	0.0348567	0.96864	0.0152982	0	0.530403	0	0.504454	0.586518	0.0283842
494	TNFRSF4	7293	0	0.561774	0.999838	0.0577072	0.684246	0.0613865	0	0.530403	0.201249	0.00348567	0.405672	0.0283982
495	FTL	2512	0	0.561774	0.999978	0.0472502	0.873558	0.0358249	0.727279	0.0207204	-1	0	0.69686	0.0284859
496	TPH2	121278	0.417171	0.0941131	0.999989	0.0449264	0.0630903	0.116576	0.361538	0.0402789	-1	0	0.624586	0.0285772
497	SDS	10993	0.554044	0.0811387	0.999998	0.0402789	0.0570579	0.116576	0.20485	0.0526723	-1	0	0.608953	0.0287068
498	SGPP2	130367	0	0.561774	0.999868	0.0565453	0.530777	0.0733927	0.997043	0.00329202	0	0.504454	0.5454	0.0289793
499	CSF1	1435	0.41067	0.0941131	1	0.0348567	0.10259	0.116576	0.145213	0.0540279	-1	0	0.585551	0.0290622
500	PLAU	5328	0	0.561774	1	0.0348567	0.825997	0.0431836	0.640299	0.0245933	-1	0	0.677258	0.0291419
501	DSTYK	25778	0.655079	0.070488	0.999826	0.0580945	0.888587	0.0302091	-1	0	-1	0	0.917311	0.0293227
502	WIPF1	7456	0.101005	0.123741	0.99967	0.0623548	0.103282	0.116576	0.659166	0.0238187	-1	0	0.612729	0.02951
503	ALAD	210	0.355465	0.0981797	1	0.0348567	0.264601	0.103408	0.00829052	0.0608056	-1	0	0.550414	0.0295643
504	NOTCH2	4853	0.582119	0.0793958	1	0.0348567	0.734445	0.0553834	0.184253	0.0526723	0	0.504454	0.609843	0.0295673
505	AKAP5	9495	0.776535	0.0503486	1	0.0348567	0.987415	0.00871418	0	0.530403	0	0.504454	0.57498	0.029623
506	WLS	79971	0.0568963	0.123741	0.999932	0.0534469	0.99188	0.00619675	0	0.530403	-1	0	0.558607	0.0296909
507	IDO1	3620	0.383048	0.0941131	1	0.0348567	0.241897	0.111541	0.00829052	0.0608056	-1	0	0.550448	0.0299835
508	NMNAT2	23057	0.655079	0.070488	0.89912	0.127033	0.849516	0.0410534	0.00829052	0.0608056	-1	0	0.692584	0.0300421
509	TOMM22	56993	0.998735	0.00329202	0.993095	0.0886909	0.751553	0.0546088	0	0.530403	0	0.504454	0.572567	0.0301169
510	DHX36	170506	0.890876	0.0290473	0.999995	0.041828	0.184941	0.116576	0.0513546	0.0608056	0	0.504454	0.520105	0.0303354
511	PTDSS2	81490	0	0.561774	0.992807	0.0898528	0.530777	0.0733927	0.965858	0.00619675	-1	0	0.676931	0.0303815
512	NFE2	4778	0.101005	0.123741	0.999687	0.0621611	0	0.558288	0	0.530403	0.479851	0.00193648	0.359502	0.0305176
513	DGUOK	1716	0.655079	0.070488	0.999929	0.0538342	0.275669	0.100697	0.00829052	0.0608056	-1	0	0.606358	0.0305358
514	GABBR1	2550	0.276531	0.111348	1	0.035244	0.995437	0.00426026	0	0.530403	0	0.504454	0.504716	0.0306885
515	GCLC	2729	0.918039	0.0220759	1	0.0354376	0	0.558288	0.110857	0.0540279	-1	0	0.572775	0.0307355
516	SEMA4D	10507	0.0568963	0.123741	1	0.035244	0	0.558288	0	0.530403	0.201249	0.00348567	0.287956	0.0307647
517	HAAO	23498	0.105736	0.123741	0.999952	0.0503486	0.668274	0.0629357	0.00829052	0.0608056	-1	0	0.55842	0.0308694
518	ROCK1	6093	0.655079	0.070488	1	0.0348567	0.523955	0.0764911	0.269449	0.0482184	0	0.504454	0.610461	0.0309532
519	FLT1	2321	0.655079	0.070488	1	0.0348567	0.275698	0.100697	0.407725	0.0367932	0	0.504454	0.594595	0.0310086
520	GAB2	9846	0.690168	0.0658404	1	0.0348567	0	0.558288	0.953381	0.00716499	0	0.504454	0.561436	0.0311124
521	NFIL3	4783	0	0.561774	0.815327	0.141944	0	0.558288	0.103631	0.0540279	0.479851	0.00193648	0.340945	0.0311833
522	GDI1	2664	0.880694	0.0311774	0.99998	0.0472502	0.191742	0.116576	0.106355	0.0540279	0	0.504454	0.54049	0.0312437
523	CBLB	868	0.736759	0.0573199	1	0.0348567	0	0.558288	0.939539	0.00832688	0	0.504454	0.56553	0.0312568
524	DGKG	1608	0.756661	0.0551898	1	0.0348567	0	0.558288	0.936524	0.00871418	0	0.504454	0.567521	0.0313509
525	STXBP5	134957	0.49775	0.0896592	0.999999	0.0371805	0.97203	0.0147173	-1	0	0	0.504454	0.672858	0.0313582
526	NKX3-1	4824	0.974068	0.00890782	1	0.0348567	0	0.558288	0.12467	0.0540279	0	0.504454	0.468008	0.0313596
527	SLC2A3	6515	0.594145	0.0786212	1	0.0360186	0.757085	0.0544152	0.0708264	0.0608056	0	0.504454	0.58141	0.0313652
528	DHRS7B	25979	0.869614	0.0321456	0.999997	0.0408598	0.866546	0.0375678	-1	0	0	0.504454	0.715854	0.0314341
529	CCNE2	9134	0.273288	0.111348	0.989955	0.0933385	0	0.558288	0	0.530403	0.549954	0.00154919	0.413538	0.0314728
530	ZADH2	284273	0.869372	0.0321456	0.996386	0.0815259	0.743993	0.0553834	-1	0	-1	0	0.931048	0.0315272
531	WAS	7454	0.817446	0.0381487	0.998262	0.0745546	0.745472	0.0551898	0.0858088	0.0608056	0	0.504454	0.61192	0.0315954
532	ORMDL2	29095	0	0.561774	0.999975	0.0478311	0.814051	0.0470565	0.765575	0.0199458	-1	0	0.694302	0.0316078
533	NDUFA9	4704	0.247324	0.115802	0.999999	0.0375678	0.84081	0.041828	0.177795	0.0526723	0	0.504454	0.567187	0.031648
534	GNG2	54331	0.509055	0.0894655	0.999639	0.0625484	0.464119	0.0838497	0.139483	0.0540279	-1	0	0.69201	0.0316767
535	SDHC	6391	0.5203	0.0884973	0.999861	0.056739	0.751553	0.0546088	0.424718	0.0350503	0	0.504454	0.647975	0.0316822
536	DNAJA3	9093	0.992727	0.00522851	0.999995	0.0414407	0.459252	0.0838497	0	0.530403	0	0.504454	0.534808	0.0317153
537	MICAL1	64780	0.972362	0.00910147	0.999962	0.0497676	0.241897	0.111541	-1	0	0	0.504454	0.619474	0.0317481
538	CTSC	1075	0	0.561774	1	0.035244	0.922174	0.0236251	0.725578	0.020914	0	0.504454	0.562422	0.0319049
539	PGAM1	5223	0.564784	0.0801704	1	0.0348567	0.264601	0.103408	0.458875	0.0338885	0	0.504454	0.588664	0.031918
540	ADIPOR1	51094	0.484041	0.0898528	1	0.0348567	0	0.558288	0.9802	0.0056158	0	0.504454	0.537157	0.0319523
541	SCAMP1	9522	0.101005	0.123741	0.999968	0.0486057	0.997416	0.00309837	0	0.530403	0	0.504454	0.463301	0.0320354
542	SLC18A1	6570	0.909228	0.0238187	0.999628	0.0625484	0.97391	0.0125871	0	0.530403	0	0.504454	0.588044	0.032115
543	KCNAB2	8514	0.912658	0.0234314	0.999998	0.0393106	0.938956	0.0205267	0	0.530403	0	0.504454	0.584866	0.0322195
544	NDUFS3	4722	0.105736	0.123741	0.999999	0.0371805	0.84081	0.041828	0.177795	0.0526723	0	0.504454	0.532757	0.032356
545	KYNU	8942	0.279131	0.111348	1	0.0348567	0.0570579	0.116576	0.00829052	0.0608056	-1	0	0.464563	0.0327847
546	ECHDC1	55862	0.764146	0.0544152	0.999871	0.0565453	0	0.558288	0.834291	0.0162665	-1	0	0.696872	0.0329993
547	RUNX3	864	0.655079	0.070488	0.999997	0.0408598	0	0.558288	0.810988	0.0174284	-1	0	0.67748	0.0330395
548	MGST2	4258	0.749401	0.0569326	0.999822	0.0580945	0.735492	0.0553834	0.0708264	0.0608056	0	0.504454	0.597867	0.0335831
549	SLC38A7	55238	0.986707	0.00619675	0.996963	0.0799768	0.0630903	0.116576	-1	0	0	0.504454	0.560748	0.0335879
550	SH2B2	10603	0.565647	0.0801704	0.999999	0.0373741	0.368445	0.0939194	0.36972	0.0402789	0	0.504454	0.593428	0.0338157
551	RABGEF1	27342	0.49775	0.0896592	1	0.0348567	0.583665	0.0675833	0.10678	0.0540279	0	0.504454	0.559254	0.0339055
552	PARP1	142	0.981823	0.00658404	1	0.0348567	0.360899	0.0939194	0	0.530403	0	0.504454	0.518324	0.0339302
553	NR4A2	4929	0.969072	0.00968242	1	0.0348567	0	0.558288	0.0513546	0.0608056	0	0.504454	0.442206	0.0339589
554	SLC25A13	10165	0.967963	0.00987607	1	0.0348567	0.668274	0.0629357	0	0.530403	0	0.504454	0.560267	0.0339991
555	GPHN	10243	0.81368	0.038536	0.741455	0.151433	0.452458	0.0846243	0.00829052	0.0608056	-1	0	0.631706	0.0340113
556	SLC15A3	51296	0.986728	0.00619675	0.79781	0.144462	0.916091	0.0245933	0	0.530403	0	0.504454	0.568735	0.0342148
557	MAFB	9935	0.251539	0.115802	0.992999	0.0892719	0	0.558288	0	0.530403	0.479851	0.00193648	0.395576	0.0343002
558	INHBA	3624	0.407458	0.0941131	1	0.0348567	0.10259	0.116576	0.531514	0.0307901	0	0.504454	0.537535	0.0343273
559	PSMC5	5705	0.969539	0.00968242	1	0.0362122	0	0.558288	0.0708264	0.0608056	0	0.504454	0.450157	0.0344735
560	LGALS3	3958	0.187256	0.123741	1	0.0348567	0.994337	0.00522851	0	0.530403	0	0.504454	0.485979	0.0345406
561	WNT7B	7477	0.0568963	0.123741	1	0.0348567	0.73611	0.0553834	0.229808	0.0501549	0	0.504454	0.515177	0.0345629
562	MAP2	4133	0.273288	0.111348	0.999962	0.0497676	0.857735	0.0402789	0.12467	0.0540279	0	0.504454	0.560396	0.0346517
563	TRPM2	7226	0.727539	0.0575136	1	0.0348567	0.981157	0.0114253	0	0.530403	0	0.504454	0.568699	0.0347526
564	MMP9	4318	0.532356	0.0832688	1	0.0348567	0.484249	0.0797831	0.2114	0.0526723	0	0.504454	0.577059	0.0348073
565	SKIL	6498	0.241861	0.115802	0.999975	0.0478311	0.264601	0.103408	0.691416	0.0213013	0	0.504454	0.567538	0.0348112
566	BLOC1S1	2647	0	0.561774	0.833882	0.13904	0.982813	0.0106507	0.859987	0.0147173	0	0.504454	0.56638	0.0348591
567	STARD7	56910	0.1007	0.123741	0.999984	0.0464756	0.668274	0.0629357	0.450267	0.0338885	0	0.504454	0.561165	0.0348839
568	SLC7A8	23428	0.836893	0.0362122	0.999826	0.0580945	0.981771	0.011038	0	0.530403	0	0.504454	0.581115	0.0349408
569	NDUFS7	374291	0.105736	0.123741	0.999894	0.0548025	0.879498	0.0346631	0.177795	0.0526723	0	0.504454	0.536919	0.0350131
570	CD83	9308	0	0.561774	0.985132	0.0979861	0.684246	0.0613865	0	0.530403	0.201249	0.00348567	0.404196	0.0350164
571	STOML2	30968	0.230839	0.123741	1	0.0348567	0.827535	0.0429899	-1	0	-1	0	0.796716	0.0352236
572	NRP2	8828	0.48547	0.0898528	0.999944	0.0518978	0.0630903	0.116576	0.0513546	0.0608056	-1	0	0.543631	0.0354082
573	RGS2	5997	0.49775	0.0896592	1	0.0348567	0.563766	0.0681642	0.0708264	0.0608056	0	0.504454	0.544498	0.0356411
574	P2RY12	64805	0.85786	0.0348567	1	0.0348567	0.942908	0.0201394	0	0.530403	0	0.504454	0.579449	0.0356684
575	DST	667	0.685419	0.0658404	0.763334	0.149497	0.998283	0.00251743	0	0.530403	0	0.504454	0.540147	0.0358453
576	CENPE	1062	0.947136	0.01433	0.999997	0.0408598	0	0.558288	0.363429	0.0402789	0	0.504454	0.515212	0.035871
577	NDUFS6	4726	0.105736	0.123741	0.999999	0.0371805	0.751553	0.0546088	0.177795	0.0526723	0	0.504454	0.52275	0.0359424
578	RNF13	11342	0.273288	0.111348	0.259315	0.197521	0.997389	0.00309837	-1	0	0	0.504454	0.507674	0.0359939
579	IGFBP3	3486	0.405855	0.0941131	1	0.0348567	0.606183	0.0668087	0.0513546	0.0608056	0	0.504454	0.528453	0.0360414
580	COLEC12	81035	0.795487	0.0480248	0.994748	0.0863672	0.690811	0.0613865	0.22399	0.0526723	0	0.504454	0.63874	0.0361315
581	S100A8	6279	0.970052	0.00910147	1	0.0348567	0.484249	0.0797831	0	0.530403	0	0.504454	0.536159	0.036146
582	S100A9	6280	0.970052	0.00910147	1	0.0348567	0.484249	0.0797831	0	0.530403	0	0.504454	0.536159	0.036146
583	SLC2A6	11182	0.594145	0.0786212	0.999735	0.0602246	0.814822	0.0466692	0.0708264	0.0608056	0	0.504454	0.587897	0.0361583
584	CKAP4	10970	0	0.561774	0.999896	0.0548025	0.998481	0.00213013	0	0.530403	-1	0	0.499797	0.036172
585	ETS1	2113	0.109489	0.123741	1	0.0348567	0	0.558288	0.976104	0.0056158	0	0.504454	0.463774	0.0362495
586	LONP2	83752	0.890876	0.0290473	1	0.0362122	0.917859	0.0243997	0	0.530403	0	0.504454	0.580383	0.0363441
587	FGD4	121512	0.609365	0.0778466	0.999971	0.0482184	0.240667	0.111541	0.480038	0.0327266	0	0.504454	0.592806	0.0364376
588	TNFRSF13B	23495	0	0.561774	0.964766	0.10883	0.684246	0.0613865	0	0.530403	0.201249	0.00348567	0.402133	0.0364925
589	HYAL3	8372	0	0.561774	0.999993	0.0437645	0.921383	0.0238187	0.00829052	0.0608056	-1	0	0.512734	0.0365282
590	DLG4	1742	0.664745	0.0691325	1	0.0348567	0.982003	0.0108443	0	0.530403	0	0.504454	0.561256	0.0366023
591	TIMM22	29928	0.998469	0.00329202	0.786865	0.145817	0.751553	0.0546088	0	0.530403	0	0.504454	0.550642	0.0366475
592	GSTZ1	2954	0.695973	0.0654531	1	0.0348567	0.297649	0.100697	0.00829052	0.0608056	0	0.504454	0.494175	0.0367151
593	NDUFA7	4701	0.105736	0.123741	0.999947	0.0515105	0.84081	0.041828	0.177795	0.0526723	0	0.504454	0.532752	0.036791
594	SYNDIG1	79953	0.436057	0.0931448	0.499532	0.178737	0.97591	0.0123935	-1	0	-1	0	0.785002	0.0369658
595	ALOX5	240	0.105736	0.123741	1	0.0348567	0.757511	0.0542215	0.0506801	0.0608056	0	0.504454	0.484129	0.036973
596	TNFSF10	8743	0.0568963	0.123741	0.999875	0.0563517	0	0.558288	0	0.530403	0.201249	0.00348567	0.287943	0.037021
597	DNMT1	1786	0.974068	0.00890782	0.999979	0.0472502	0	0.558288	0.00829052	0.0608056	0	0.504454	0.415598	0.037042
598	SRGN	5552	0.0650425	0.123741	0.999585	0.063904	0.891961	0.0298218	0.0708264	0.0608056	0	0.504454	0.49308	0.0370937
599	NAAA	27163	0.896018	0.0278854	0.999999	0.0371805	0.593577	0.067196	0	0.530403	-1	0	0.679256	0.0370988
600	GRK1	6011	0.655079	0.070488	0.989988	0.0933385	0.0630903	0.116576	0.283681	0.0482184	-1	0	0.647037	0.0371116
601	GMPS	8833	0.921718	0.0216886	0.999951	0.0505422	0	0.558288	0.00829052	0.0608056	-1	0	0.512773	0.0372078
602	NDUFS2	4720	0.105736	0.123741	0.999934	0.0534469	0.84081	0.041828	0.177795	0.0526723	0	0.504454	0.532751	0.0373281
603	NDUFS8	4728	0.105736	0.123741	0.999934	0.0534469	0.84081	0.041828	0.177795	0.0526723	0	0.504454	0.532751	0.0373281
604	IL18R1	8809	0	0.561774	0.999713	0.0609992	0.0733764	0.116576	0	0.530403	0.201249	0.00348567	0.294397	0.0373983
605	ESYT3	83850	0.1007	0.123741	0.970465	0.1067	0.925195	0.0230442	0.285532	0.0482184	0	0.504454	0.559736	0.0374283
606	CSF3R	1441	0	0.561774	0.954809	0.112316	0.654498	0.0635167	0	0.530403	0.201249	0.00348567	0.397481	0.0374454
607	IL1A	3552	0.0568963	0.123741	1	0.0348567	0.0889379	0.116576	0.555379	0.0292409	0	0.504454	0.456399	0.0374603
608	FMR1	2332	0.784296	0.048993	1	0.0348567	0.839937	0.041828	0	0.530403	-1	0	0.700522	0.0374883
609	TIMP1	7076	0.0568963	0.123741	0.999997	0.0408598	0.74189	0.0553834	0.2114	0.0526723	0	0.504454	0.511929	0.0375068
610	NDUFA10	4705	0.105736	0.123741	0.999894	0.0548025	0.84081	0.041828	0.177795	0.0526723	0	0.504454	0.532747	0.0376968
611	NDUFB8	4714	0.105736	0.123741	0.999894	0.0548025	0.84081	0.041828	0.177795	0.0526723	0	0.504454	0.532747	0.0376968
612	SRI	6717	0.781802	0.0491867	1	0.0348567	0.960211	0.0164601	0	0.530403	0	0.504454	0.57282	0.0377243
613	PTPMT1	114971	0	0.561774	1	0.0348567	0.868319	0.0367932	0.720084	0.020914	0	0.504454	0.556083	0.0378225
614	ARNTL	406	0.758019	0.0551898	1	0.0348567	0	0.558288	0.874109	0.0141363	0	0.504454	0.561117	0.037935
615	AP3M2	10947	-1	0	0.775193	0.146592	0.658573	0.0631294	0.661669	0.0236251	-1	0	0.835136	0.0379448
616	SPAG9	9043	0.405263	0.0941131	0.999999	0.0379551	0.936784	0.0211077	0	0.530403	-1	0	0.65112	0.0383443
617	RUFY1	80230	0.288356	0.111348	0.998872	0.0710689	0.559937	0.0687452	0.555727	0.0292409	0	0.504454	0.606037	0.038635
618	TNXB	7148	0.790953	0.0484121	0.999984	0.0464756	0.139676	0.116576	0.0513546	0.0608056	0	0.504454	0.497939	0.0386747
619	DUT	1854	0.482094	0.0898528	0.996329	0.0815259	0.0570579	0.116576	0.295203	0.0480248	-1	0	0.618672	0.0387496
620	SLCO3A1	28232	0.960237	0.0108443	0.99953	0.0652595	0.830165	0.0427963	0	0.530403	0	0.504454	0.578164	0.0387839
621	PARD3	56288	0.1007	0.123741	1	0.0348567	0.50972	0.077653	0.283681	0.0482184	0	0.504454	0.51278	0.0388649
622	PLAT	5327	0.0568963	0.123741	0.948988	0.113284	0.749657	0.0548025	0.139483	0.0540279	-1	0	0.612999	0.0389436
623	MX1	4599	0.808097	0.046282	0.973016	0.105538	0.963565	0.0160728	0	0.530403	-1	0	0.716743	0.0389967
624	ADORA2A	135	0.187256	0.123741	1	0.0348567	0.55358	0.0701007	0.103631	0.0540279	0	0.504454	0.499736	0.0390395
625	RTN4R	65078	0.917224	0.0224632	0.999592	0.0637103	0.734419	0.0553834	0	0.530403	-1	0	0.703625	0.0391524
626	CD5	921	0	0.561774	0.906021	0.125871	0.654498	0.0635167	0	0.530403	0.201249	0.00348567	0.392422	0.039156
627	IL3RA	3563	0	0.561774	0.886271	0.130713	0.683893	0.0613865	0	0.530403	0.201249	0.00348567	0.39393	0.0392117
628	IDH3B	3420	0.699412	0.0648722	0.909368	0.124903	0.299578	0.0991479	0.20485	0.0526723	-1	0	0.697465	0.039259
629	PLAC8	51316	0	0.561774	1	0.0348567	0.789475	0.052866	0.34893	0.0414407	-1	0	0.619807	0.0394841
630	HVCN1	84329	0.401573	0.0941131	1	0.0348567	0.98709	0.00968242	0	0.530403	0	0.504454	0.525445	0.0395134
631	MGAM	8972	0	0.561774	0.999969	0.0482184	0.903222	0.0261425	0.00829052	0.0608056	-1	0	0.510355	0.0395454
632	AK2	204	0.655079	0.070488	0.999612	0.063323	0.668274	0.0629357	0.00829052	0.0608056	0	0.504454	0.543542	0.0397274
633	AK4	205	0.655079	0.070488	0.999997	0.0406662	0.30437	0.098567	0.00829052	0.0608056	0	0.504454	0.490424	0.0398171
634	CYTH1	9267	0.638344	0.0739737	0.998963	0.0706816	0.564604	0.0681642	0.274589	0.0482184	0	0.504454	0.614772	0.0398218
635	CYLD	1540	0.273288	0.111348	0.999999	0.0371805	0.494019	0.0778466	0.145213	0.0540279	0	0.504454	0.521341	0.0400268
636	GNB4	59345	0.616119	0.077653	0.101937	0.20275	0.93892	0.0205267	0.139483	0.0540279	0	0.504454	0.489333	0.0400702
637	HGF	3082	0.187256	0.123741	1	0.0348567	0.606183	0.0668087	0.0708264	0.0608056	0	0.504454	0.495489	0.0401251
638	CSPG5	10675	0.0568963	0.123741	0.999987	0.045701	0.969615	0.0149109	0	0.530403	-1	0	0.555804	0.0401761
639	STARD10	10809	0.1007	0.123741	0.999601	0.0637103	0.616241	0.0660341	0.450267	0.0338885	0	0.504454	0.554633	0.0402325
640	STK10	6793	0.828255	0.0375678	0.999995	0.0416344	0.757085	0.0544152	0	0.530403	-1	0	0.695048	0.0403323
641	C2CD5	9847	0.1007	0.123741	1	0.0348567	0.523563	0.0764911	0.117047	0.0540279	0	0.504454	0.476607	0.0403953
642	SIDT1	54847	0.995833	0.00426026	0	0.601278	0.312183	0.098567	-1	0	-1	0	0.518883	0.0404903
643	CBS	875	0.811136	0.038536	1	0.0348567	0	0.558288	0.00829052	0.0608056	-1	0	0.497921	0.0405014
644	EPS15L1	58513	0.127302	0.123741	0.99918	0.0687452	0.0733764	0.116576	0.790238	0.0182029	0	0.504454	0.503244	0.040595
645	TGFBI	7045	0.404601	0.0941131	0.945273	0.113865	0.414551	0.0888846	0.272217	0.0482184	-1	0	0.693484	0.0406231
646	PTPRS	5802	0.778656	0.0499613	0.999994	0.0427963	0.964195	0.0160728	0	0.530403	0	0.504454	0.57287	0.0407498
647	NDUFA8	4702	0.247324	0.115802	0.999894	0.0548025	0.751553	0.0546088	0.177795	0.0526723	0	0.504454	0.557169	0.0407726
648	ASNS	440	0.810913	0.038536	1	0.0354376	0	0.558288	0.00829052	0.0608056	-1	0	0.49789	0.0407813
649	NCKAP1L	3071	0.80157	0.0470565	1	0.0348567	0.757085	0.0544152	0	0.530403	-1	0	0.691353	0.0411386
650	CMPK2	129607	0.655079	0.070488	0.987382	0.0962432	0.0570579	0.116576	0.00829052	0.0608056	-1	0	0.533241	0.041408
651	NDUFA6	4700	0.105736	0.123741	0.999934	0.0534469	0.751553	0.0546088	0.177795	0.0526723	0	0.504454	0.522744	0.0414352
652	NDUFB4	4710	0.105736	0.123741	0.999934	0.0534469	0.751553	0.0546088	0.177795	0.0526723	0	0.504454	0.522744	0.0414352
653	PAFAH2	5051	0.611422	0.077653	0.833949	0.13904	0.530777	0.0733927	0.00829052	0.0608056	-1	0	0.628686	0.0414419
654	NDUFA1	4694	0.105736	0.123741	0.999894	0.0548025	0.751553	0.0546088	0.177795	0.0526723	0	0.504454	0.52274	0.0418423
655	NDUFA2	4695	0.105736	0.123741	0.999894	0.0548025	0.751553	0.0546088	0.177795	0.0526723	0	0.504454	0.52274	0.0418423
656	NDUFB7	4713	0.105736	0.123741	0.999894	0.0548025	0.751553	0.0546088	0.177795	0.0526723	0	0.504454	0.52274	0.0418423
657	NDUFB9	4715	0.105736	0.123741	0.999894	0.0548025	0.751553	0.0546088	0.177795	0.0526723	0	0.504454	0.52274	0.0418423
658	NDUFB10	4716	0.105736	0.123741	0.999894	0.0548025	0.751553	0.0546088	0.177795	0.0526723	0	0.504454	0.52274	0.0418423
659	NDUFV1	4723	0.232626	0.123741	0.999894	0.0548025	0.751553	0.0546088	0.177795	0.0526723	0	0.504454	0.554168	0.0418423
660	NDUFS5	4725	0.105736	0.123741	0.999894	0.0548025	0.751553	0.0546088	0.177795	0.0526723	0	0.504454	0.52274	0.0418423
661	ANO6	196527	0.890104	0.0294345	1	0.0348567	0.87149	0.0360186	0	0.530403	0	0.504454	0.575398	0.0419219
662	PROX1	5629	0.936138	0.0187839	1	0.0348567	0	0.558288	0.103631	0.0540279	0	0.504454	0.457893	0.0420454
663	BCAT1	586	0	0.561774	0.991357	0.0917893	0.0570579	0.116576	0.942027	0.00832688	-1	0	0.55128	0.0421044
664	CAMKK1	84254	0.655079	0.070488	0.997528	0.077653	0	0.558288	0.827075	0.0164601	-1	0	0.679393	0.0421899
665	FZD5	7855	0.714464	0.0592564	1	0.0348567	0.952333	0.0182029	0	0.530403	0	0.504454	0.564227	0.0422051
666	KLF4	9314	0.851601	0.0354376	1	0.0348567	0	0.558288	0.557834	0.0290473	0	0.504454	0.533941	0.0422789
667	GRK4	2868	0.655079	0.070488	0.89548	0.127614	0.0630903	0.116576	0.28372	0.0482184	-1	0	0.634875	0.0422818
668	PLXNC1	10154	0.0568963	0.123741	0.997145	0.0792022	0	0.558288	0	0.530403	0.201249	0.00348567	0.28767	0.0422966
669	MAPK11	5600	0.655079	0.070488	1	0.0356313	0	0.558288	0.870518	0.01433	0	0.504454	0.548478	0.0423297
670	SPG7	6687	0.890876	0.0290473	0.876228	0.132843	0.903072	0.0261425	-1	0	0	0.504454	0.707559	0.0423943
671	KIF5C	3800	0.916333	0.0224632	0.89466	0.128002	0.0630903	0.116576	0.0858088	0.0608056	0	0.504454	0.489446	0.0425656
672	AK1	203	0.655079	0.070488	0.999994	0.0429899	0.241103	0.111541	0.00829052	0.0608056	0	0.504454	0.478289	0.0427042
673	PDZK1	5174	0.376119	0.0941131	1	0.0356313	0.9786	0.0116189	0	0.530403	0	0.504454	0.520506	0.0427959
674	CRTC1	23373	0.359928	0.0972115	0.915147	0.123741	0.0630903	0.116576	0.40187	0.0371805	-1	0	0.610421	0.0428245
675	TRIP4	9325	0.981823	0.00658404	0.990678	0.0927576	0	0.558288	0.0513546	0.0608056	0	0.504454	0.442563	0.0428494
676	AIFM1	9131	0.851053	0.0354376	0.999947	0.0515105	0.767272	0.0540279	0	0.530403	-1	0	0.699611	0.042883
677	VNN1	8876	0.489572	0.0898528	1	0.0348567	0.974876	0.0125871	0	0.530403	0	0.504454	0.537411	0.0429922
678	GPX1	2876	0.29123	0.111348	1	0.0348567	0.275669	0.100697	0.11607	0.0540279	0	0.504454	0.481078	0.0431565
679	ETFDH	2110	0.484923	0.0898528	0.999987	0.045701	0.916739	0.0245933	0	0.530403	-1	0	0.663456	0.0433076
680	SLAMF7	57823	0	0.561774	0.607852	0.170991	0.719127	0.0606119	0	0.530403	0.201249	0.00348567	0.365782	0.0433335
681	NMNAT3	349565	0.655079	0.070488	0.89912	0.127033	0.299578	0.0991479	0.00829052	0.0608056	-1	0	0.598995	0.0434479
682	KPTN	11133	0.0650425	0.123741	0.991787	0.091402	0.903531	0.0261425	-1	0	-1	0	0.733821	0.0434735
683	ADCYAP1R1	117	0.131353	0.123741	1	0.0362122	0.399714	0.0888846	0.12467	0.0540279	0	0.504454	0.469549	0.0434756
684	EPB41	2035	0.241509	0.115802	0.972046	0.106119	0.892973	0.0288536	0.0513546	0.0608056	0	0.504454	0.52979	0.0435083
685	CRTAM	56253	0.0568963	0.123741	0.994995	0.0853989	0	0.558288	0	0.530403	0.201249	0.00348567	0.287455	0.0435568
686	PRKRA	8575	0.600476	0.0780403	0.983792	0.0981797	0.10259	0.116576	0.0513546	0.0608056	-1	0	0.57842	0.0435575
687	GK5	256356	0.655079	0.070488	0.998647	0.0722308	0.0570579	0.116576	0.391375	0.0371805	0	0.504454	0.534633	0.0439044
688	DDO	8528	0.793288	0.0480248	0.992913	0.0894655	0.917859	0.0243997	0	0.530403	-1	0	0.711292	0.0439852
689	NR2F2	7026	0.840755	0.0360186	0.999998	0.038536	0	0.558288	0.558637	0.0290473	0	0.504454	0.53287	0.0442439
690	THBS3	7059	0.488473	0.0898528	0.915592	0.123741	0.344872	0.0939194	0.129259	0.0540279	-1	0	0.65064	0.0442512
691	CAP1	10487	0	0.561774	0.999988	0.0455074	0.854422	0.0410534	0.143737	0.0540279	-1	0	0.575868	0.044344
692	ARAP1	116985	0.717269	0.0590627	0.999203	0.0685515	0.18604	0.116576	0.283777	0.0482184	0	0.504454	0.56211	0.0444344
693	VGF	7425	0.0568963	0.123741	0.999999	0.0371805	0.911391	0.0245933	-1	0	0	0.504454	0.5483	0.0444653
694	B4GALT6	9331	0	0.561774	0.999756	0.060031	0.18604	0.116576	0.969323	0.00580945	0	0.504454	0.483149	0.0444953
695	ALDH18A1	5832	0.759263	0.0551898	0.964138	0.109218	0.668274	0.0629357	0.00829052	0.0608056	0	0.504454	0.55236	0.0446674
696	ITGAE	3682	0	0.561774	0.201261	0.20275	0.740883	0.0553834	0	0.530403	0.201249	0.00348567	0.302123	0.0447066
697	APLP2	334	0.48547	0.0898528	1	0.0362122	0.885053	0.0340821	0	0.530403	-1	0	0.659383	0.0450232
698	ADCY7	113	0.804023	0.0468629	1	0.0348567	0	0.558288	0.619536	0.0261425	0	0.504454	0.536756	0.045244
699	OSCAR	126014	0.0650425	0.123741	0.999994	0.0427963	0.434562	0.084818	0.145213	0.0540279	0	0.504454	0.459063	0.045557
700	DPAGT1	1798	0	0.561774	0.992431	0.0902401	0.946005	0.0199458	0.00829052	0.0608056	-1	0	0.514973	0.0458578
701	MAP4K1	11184	0.655079	0.070488	0.999987	0.045701	0	0.558288	0.877648	0.013749	0	0.504454	0.549239	0.0458901
702	TBL1X	6907	0.622511	0.0772657	0.976496	0.102246	0	0.558288	0.973717	0.0056158	0	0.504454	0.552789	0.0459202
703	SLC38A1	81539	0.750644	0.0559644	0.998466	0.0731991	0.979836	0.0116189	0	0.530403	0	0.504454	0.5711	0.0462615
704	PTS	5805	0.20974	0.123741	0.998757	0.0718435	0.0570579	0.116576	0.00829052	0.0608056	-1	0	0.446818	0.0463284
705	TBC1D16	125058	0.49775	0.0896592	0.951384	0.11251	0.090095	0.116576	0.117047	0.0540279	-1	0	0.580796	0.0464859
706	TIAM2	26230	0.49775	0.0896592	0.991441	0.0917893	0.241897	0.111541	0.598374	0.028079	0	0.504454	0.593321	0.0466357
707	TNFAIP3	7128	0.0921636	0.123741	1	0.0348567	0.312183	0.098567	0.0708264	0.0608056	0	0.504454	0.425691	0.0466887
708	CD69	969	0	0.561774	0.152865	0.20275	0.679846	0.0621611	0	0.530403	0.201249	0.00348567	0.283352	0.046757
709	DYNC1I2	1781	0.610059	0.0778466	0.999204	0.0685515	0	0.558288	0.935628	0.00871418	0	0.504454	0.549589	0.0467666
710	CLCN6	1185	0.949711	0.0139427	0.804611	0.143106	0.916091	0.0245933	0	0.530403	0	0.504454	0.565732	0.046812
711	AFDN	4301	0.453089	0.0931448	0.999906	0.0544152	0.431332	0.084818	0.0513546	0.0608056	0	0.504454	0.51129	0.0468908
712	LCT	3938	0	0.561774	0.997001	0.0799768	0.919713	0.0238187	0.00829052	0.0608056	-1	0	0.512143	0.0469481
713	ATP2A3	489	0.959296	0.011038	0.996366	0.0815259	0.735492	0.0553834	0	0.530403	0	0.504454	0.567046	0.0470947
714	UNC13B	10497	0.1007	0.123741	1	0.0348567	0.978602	0.0116189	0	0.530403	0	0.504454	0.461316	0.0471958
715	KDM3A	55818	0.936816	0.0187839	0.999973	0.0478311	0	0.558288	0.163736	0.0536406	0	0.504454	0.474505	0.0474187
716	TNFSF8	944	0.0568963	0.123741	0.971364	0.106313	0	0.558288	0	0.530403	0.201249	0.00348567	0.285071	0.0474263
717	BCL2A1	597	0.586541	0.0793958	0.621544	0.170798	0.668274	0.0629357	0.517505	0.0315647	0	0.504454	0.61822	0.0474411
718	MCUB	55013	0.401573	0.0941131	0.784497	0.146011	0.903072	0.0261425	-1	0	-1	0	0.82324	0.0474483
719	MARCO	8685	0.264717	0.111348	0.999501	0.0658404	0.533466	0.0733927	0.227224	0.0501549	0	0.504454	0.544266	0.0474734
720	RASGRP3	25780	0.739592	0.0571263	0.381723	0.189582	0.10259	0.116576	0.683134	0.021495	0	0.504454	0.52493	0.0475768
721	APLN	8862	0.0568963	0.123741	1	0.0348567	0.10259	0.116576	0.139483	0.0540279	0	0.504454	0.38646	0.0475959
722	RRM2	6241	0.464717	0.091983	0.974758	0.103408	0.226053	0.116576	0.00829052	0.0608056	-1	0	0.558876	0.0476436
723	NDEL1	81565	0.0650425	0.123741	1	0.0348567	0.892687	0.0296282	0	0.530403	-1	0	0.549964	0.0477479
724	CHAC1	79094	0.34488	0.0981797	0.983348	0.0981797	0.18604	0.116576	0.0513546	0.0608056	-1	0	0.559211	0.0479068
725	RIC1	57589	0.49775	0.0896592	0.926694	0.12103	0.18604	0.116576	0.107207	0.0540279	-1	0	0.606729	0.0479122
726	DBN1	1627	0.272156	0.111348	0.999999	0.0371805	0.428495	0.0888846	-1	0	-1	0	0.725427	0.0479629
727	NCEH1	57552	0	0.561774	0.999915	0.0540279	0.530777	0.0733927	0.531497	0.0307901	-1	0	0.614386	0.0479819
728	ACO1	48	0.20974	0.123741	0.992181	0.0906274	0.183735	0.116576	0.20485	0.0526723	-1	0	0.583826	0.0480608
729	PCNA	5111	0.986443	0.00619675	0.999999	0.0375678	0	0.558288	0	0.530403	-1	0	0.4983	0.0480826
730	RPS3	6188	0.758748	0.0551898	1	0.0348567	0.900097	0.0274981	0	0.530403	0	0.504454	0.56396	0.0481951
731	MALT1	10892	0	0.561774	0.999999	0.0371805	0.10259	0.116576	0.904994	0.0116189	0	0.504454	0.454322	0.04835
732	TCF7	6932	0.289154	0.111348	0.999018	0.070488	0	0.558288	0.831789	0.0162665	-1	0	0.612317	0.0487513
733	SDHB	6390	0.5203	0.0884973	0.600021	0.171379	0.751553	0.0546088	0.424718	0.0350503	0	0.504454	0.602911	0.0488347
734	HDAC2	3066	0.895675	0.0278854	1	0.0348567	0	0.558288	0.103631	0.0540279	0	0.504454	0.453664	0.049022
735	PRKCQ	5588	0.655079	0.070488	1	0.0348567	0	0.558288	0.687188	0.021495	0	0.504454	0.527668	0.0491295
736	SLC4A11	83959	0.819618	0.0379551	0.760033	0.149884	0.906028	0.0253679	-1	0	0	0.504454	0.682246	0.0491792
737	MYO1F	4542	0.918107	0.0220759	0.999999	0.0383424	0.616241	0.0660341	0	0.530403	0	0.504454	0.548638	0.0492335
738	NME3	4832	0.655079	0.070488	0.999741	0.060031	0.0570579	0.116576	0.00829052	0.0608056	0	0.504454	0.427832	0.0494565
739	DCTPP1	79077	0.358298	0.0972115	0.96919	0.107475	0.0570579	0.116576	0.00829052	0.0608056	-1	0	0.478244	0.0495289
740	PFKFB3	5209	0.655079	0.070488	0.999982	0.0466692	0	0.558288	0.823574	0.0164601	0	0.504454	0.543375	0.0496061
741	TFDP1	7027	0.295438	0.108249	0.99999	0.0447328	0.0570579	0.116576	0.143011	0.0540279	0	0.504454	0.432115	0.0497761
742	PHOSPHO1	162466	0.358298	0.0972115	0.999927	0.0538342	0	0.558288	0.921213	0.010457	0	0.504454	0.511669	0.0498099
743	SERPINE2	5270	0.591498	0.0790085	1	0.0369868	0.947733	0.0197521	0	0.530403	0	0.504454	0.548521	0.0498497
744	SRA1	10011	0.907106	0.0245933	0.961787	0.109992	0	0.558288	0.247585	0.0501549	-1	0	0.607678	0.0499914
745	GIT2	9815	0.609365	0.0778466	0.998984	0.0706816	0.0630903	0.116576	0.284595	0.0482184	0	0.504454	0.512953	0.0500466
746	PYGM	5837	0.841466	0.0360186	0.997636	0.0772657	0	0.558288	0.76606	0.0199458	0	0.504454	0.558277	0.0500846
747	USP6NL	9712	0.49775	0.0896592	0.86843	0.134973	0.18604	0.116576	0.106717	0.0540279	-1	0	0.598853	0.0501208
748	SELPLG	6404	0.0568963	0.123741	0.917821	0.12316	0	0.558288	0	0.530403	0.201249	0.00348567	0.279562	0.0502047
749	GNG8	94235	0.509055	0.0894655	0.387226	0.189582	0.464119	0.0838497	0.139483	0.0540279	-1	0	0.597624	0.050288
750	PITPNM2	57605	0.927853	0.020914	0.997946	0.0766847	0	0.558288	0.427455	0.0350503	0	0.504454	0.523205	0.0503292
751	KIF11	3832	0.947136	0.01433	0.983491	0.0981797	0	0.558288	0.365335	0.0402789	0	0.504454	0.51387	0.0504864
752	RIN3	79890	0.49775	0.0896592	0.996087	0.0821069	0.479905	0.0797831	0.117047	0.0540279	0	0.504454	0.547686	0.0505448
753	RCC1L	81554	0.808097	0.046282	0.814811	0.142138	0.668274	0.0629357	-1	0	-1	0	0.873031	0.0505661
754	SLC16A3	9123	0.888331	0.0296282	0.993216	0.0886909	0.927045	0.0228505	0	0.530403	0	0.504454	0.58039	0.050616
755	CARMIL2	146206	0.282919	0.111348	0.99985	0.0573199	0.62787	0.0650658	-1	0	-1	0	0.774737	0.0506351
756	PRMT5	10419	0.222887	0.123741	0.999996	0.0414407	0.062167	0.116576	0.103631	0.0540279	0	0.504454	0.408672	0.0508906
757	CSPG4	1464	0.419477	0.0941131	0.999998	0.0402789	0.965522	0.0160728	0	0.530403	0	0.504454	0.526056	0.0509021
758	TMSB4X	7114	0	0.561774	1	0.0348567	0.606183	0.0668087	0.0513546	0.0608056	-1	0	0.501299	0.0510125
759	QDPR	5860	0.105736	0.123741	0.999999	0.0371805	0.184941	0.116576	0.00829052	0.0608056	0	0.504454	0.369254	0.0510815
760	LRPAP1	4043	0.727229	0.0575136	0.999975	0.0478311	0.749536	0.0548025	0	0.530403	-1	0	0.679631	0.0511222
761	ZDHHC3	51304	0.974088	0.00890782	0.729702	0.152789	0.18604	0.116576	-1	0	0	0.504454	0.568128	0.051142
762	GLS	2744	0.313675	0.107668	0.999962	0.0497676	0.275669	0.100697	0.00829052	0.0608056	0	0.504454	0.435229	0.0512003
763	ESRRA	2101	0.601854	0.0780403	0.999996	0.0414407	0	0.558288	0.789485	0.0182029	0	0.504454	0.532864	0.0512344
764	CANT1	124583	0.657172	0.0697134	0.999989	0.0449264	0.811885	0.0487994	0	0.530403	-1	0	0.677926	0.051412
765	TBC1D15	64786	0.49775	0.0896592	0.801885	0.143881	0.0570579	0.116576	0.110456	0.0540279	-1	0	0.543053	0.0514602
766	PIGL	9487	0.313675	0.107668	0.999109	0.0697134	0.530777	0.0733927	0.00829052	0.0608056	0	0.504454	0.475844	0.0516116
767	PHB	5245	0.211981	0.123741	1	0.0348567	0.873554	0.0358249	0	0.530403	-1	0	0.598764	0.0516446
768	MLX	6945	0.468403	0.091983	0.340073	0.19055	0.226053	0.116576	0.822754	0.0164601	0	0.504454	0.530014	0.0516922
769	GNGT2	2793	0.509055	0.0894655	0.0728727	0.20275	0.464119	0.0838497	0.139483	0.0540279	-1	0	0.509543	0.0517007
770	RHOF	54509	0.90587	0.0245933	0.999973	0.0478311	0.757085	0.0544152	0	0.530403	0	0.504454	0.564373	0.0518806
771	NADK	65220	0.655079	0.070488	1	0.0348567	0	0.558288	0.00829052	0.0608056	-1	0	0.475106	0.0520191
772	ERP29	10961	0.812698	0.038536	1	0.0362122	0.815879	0.046282	0	0.530403	0	0.504454	0.560952	0.0520599
773	KLC1	3831	0.502047	0.0894655	0.996057	0.0821069	0.0630903	0.116576	0.363429	0.0402789	0	0.504454	0.512122	0.0521979
774	PLD4	122618	0	0.561774	0.971585	0.106313	0.917295	0.0243997	0.658565	0.0238187	0	0.504454	0.550994	0.0523245
775	ARPC1B	10095	0.0650425	0.123741	0.986719	0.0968242	0.103282	0.116576	0.629884	0.0249806	0	0.504454	0.47268	0.0524296
776	SLC35B4	84912	0.594145	0.0786212	0.999948	0.0511232	0.959328	0.0164601	0	0.530403	0	0.504454	0.550047	0.0525453
777	MYOF	26509	0.1007	0.123741	0.999179	0.0687452	0.575746	0.0679706	0.0708264	0.0608056	0	0.504454	0.468367	0.0525838
778	VAV1	7409	0.49775	0.0896592	0.999685	0.0621611	0	0.558288	0.908538	0.0114253	0	0.504454	0.531706	0.052809
779	OPRL1	4987	0.131353	0.123741	0.999988	0.045701	0.0630903	0.116576	0.103631	0.0540279	0	0.504454	0.387104	0.0528479
780	EIF2B2	8892	0.890876	0.0290473	0.999967	0.0486057	0.0630903	0.116576	0	0.530403	-1	0	0.548756	0.0530058
781	SLC12A6	9990	0.876546	0.0317583	0.997529	0.077653	0.896696	0.0274981	0	0.530403	0	0.504454	0.576389	0.0530478
782	LAT2	7462	0.101005	0.123741	0.999675	0.0623548	0	0.558288	0.744752	0.0203331	-1	0	0.545161	0.0530781
783	IRAK2	3656	0.828255	0.0375678	0.99999	0.0449264	0.313018	0.098567	0	0.530403	-1	0	0.61739	0.0532399
784	RPS6KA1	6195	0.761164	0.0548025	0.993797	0.087529	0	0.558288	0.883486	0.013749	0	0.504454	0.561857	0.0535278
785	G0S2	50486	0	0.561774	0.998245	0.0749419	0.460824	0.0838497	0.627239	0.0253679	-1	0	0.617487	0.0535648
786	KCNK1	3775	0.401573	0.0941131	0.567091	0.173896	0.995601	0.00426026	0	0.530403	0	0.504454	0.47691	0.053618
787	OPN3	23596	0.1007	0.123741	0.999972	0.0478311	0.0630903	0.116576	0.103631	0.0540279	0	0.504454	0.378083	0.0537832
788	RAP2A	5911	0.908548	0.0245933	0.999995	0.042409	0.583665	0.0675833	0	0.530403	0	0.504454	0.543432	0.0538436
789	STX10	8677	0	0.561774	0.900635	0.127033	0.986448	0.00987607	0.106548	0.0540279	0	0.504454	0.453728	0.0542247
790	EGR1	1958	0.109489	0.123741	1	0.0348567	0	0.558288	0.83857	0.0158792	0	0.504454	0.449325	0.0543115
791	AFG3L2	10939	0.890876	0.0290473	0.987667	0.0950813	0.903072	0.0261425	0	0.530403	0	0.504454	0.577596	0.0543436
792	GNA15	2769	0.888632	0.0296282	0.998955	0.0706816	0.464119	0.0838497	0	0.530403	-1	0	0.655854	0.054437
793	TRPM6	140803	0.865219	0.0344694	0.461372	0.181642	0.9786	0.0116189	0	0.530403	0	0.504454	0.519732	0.054501
794	FSCN1	6624	0.271268	0.111348	0.91807	0.12316	0.815824	0.046282	0.0513546	0.0608056	0	0.504454	0.521768	0.0545052
795	HCK	3055	0.730752	0.0573199	0.999999	0.0373741	0.881701	0.0340821	0	0.530403	0	0.504454	0.558766	0.0545777
796	HSD17B1	3292	0.949893	0.0139427	0.996047	0.0821069	0	0.558288	0.0506801	0.0608056	0	0.504454	0.439554	0.0546511
797	PRF1	5551	0.230773	0.123741	0.961774	0.109992	0.787752	0.052866	0.103631	0.0540279	0	0.504454	0.534113	0.0546581
798	FOXO4	4303	0.477055	0.091983	1	0.0362122	0	0.558288	0.723766	0.020914	0	0.504454	0.508288	0.0546672
799	ATP9A	10079	0.957802	0.0120062	0.819609	0.141557	0.825865	0.0431836	0	0.530403	0	0.504454	0.558554	0.0546866
800	GEM	2669	0.951834	0.0139427	0.851256	0.137103	0.316796	0.098567	-1	0	0	0.504454	0.615276	0.054894
801	SLC8B1	80024	0.808713	0.046282	0.999992	0.0439582	0.868319	0.0367932	0	0.530403	0	0.504454	0.566224	0.0551027
802	PROCR	10544	0	0.561774	0.289701	0.191712	0.273529	0.100697	0	0.530403	0.201249	0.00348567	0.252498	0.0551258
803	SLC7A10	56301	0.594145	0.0786212	0.973536	0.104764	0.0630903	0.116576	0.34893	0.0414407	0	0.504454	0.519874	0.0551497
804	IPMK	253430	0.655079	0.070488	0.999716	0.0609992	0	0.558288	0.368326	0.0402789	-1	0	0.604032	0.0552814
805	CD84	8832	0	0.561774	1	0.0348567	0	0.558288	0	0.530403	0.201249	0.00348567	0.24025	0.0552957
806	CITED1	4435	0.459998	0.0921766	1	0.0348567	0	0.558288	0.143011	0.0540279	-1	0	0.5141	0.0553342
807	BICD2	23299	0.0650425	0.123741	0.40368	0.189388	0.518148	0.0766847	0.10835	0.0540279	-1	0	0.484846	0.0553767
808	PLA2R1	22925	0	0.561774	1	0.0348567	0.0889379	0.116576	0.805217	0.017622	0	0.504454	0.439113	0.0553808
809	PLCD4	84812	0.49775	0.0896592	0.98076	0.100697	0.530777	0.0733927	0.00829052	0.0608056	0	0.504454	0.503089	0.0554148
810	IFNAR1	3454	0.228564	0.123741	0.986331	0.0972115	0.678225	0.0621611	0.145213	0.0540279	0	0.504454	0.535168	0.0554717
811	SEMA6D	80031	0.0568963	0.123741	0.999606	0.0635167	0.44901	0.0846243	0.0513546	0.0608056	0	0.504454	0.427006	0.0554949
812	ABHD6	57406	0	0.561774	1	0.0350503	0.99675	0.00387297	0	0.530403	0	0.504454	0.399675	0.055498
813	ICA1	3382	0.290577	0.111348	0.999423	0.0668087	0.985123	0.0102634	0	0.530403	0	0.504454	0.50626	0.0555228
814	GADD45A	1647	0.453699	0.0931448	1	0.0348567	0	0.558288	0.144472	0.0540279	-1	0	0.513417	0.0555723
815	PLEKHF1	79156	0.1007	0.123741	0.99737	0.0788149	0.942567	0.0203331	-1	0	0	0.504454	0.571719	0.0560595
816	PLCB2	5330	0.241509	0.115802	0.991925	0.091402	0.062167	0.116576	0.441414	0.0338885	0	0.504454	0.480223	0.0562106
817	PIN1	5300	0.933484	0.0195585	1	0.0348567	0.184941	0.116576	0	0.530403	0	0.504454	0.479244	0.0563849
818	SLC28A3	64078	0.750644	0.0559644	0.83731	0.138846	0.984769	0.0102634	0	0.530403	0	0.504454	0.55476	0.0564598
819	GNAL	2774	0.888632	0.0296282	0.997595	0.0772657	0.464119	0.0838497	0	0.530403	-1	0	0.655684	0.0564667
820	NFATC3	4775	0.109489	0.123741	1	0.0367932	0	0.558288	0.821348	0.0166538	0	0.504454	0.447435	0.0564754
821	VIM	7431	0.573758	0.0795895	0.999993	0.0437645	0.924696	0.0230442	0	0.530403	0	0.504454	0.543816	0.0565999
822	CTBP2	1488	0.988631	0.0060031	0.999835	0.0579009	0	0.558288	0	0.530403	-1	0	0.498555	0.0567195
823	LMNB1	4001	0.273288	0.111348	0.70631	0.156081	0.226053	0.116576	0.707353	0.0213013	0	0.504454	0.535938	0.0568958
824	FHOD1	29109	0.24376	0.115802	0.689285	0.157049	0.368445	0.0939194	0.0513546	0.0608056	-1	0	0.539392	0.0569303
825	UNC13A	23025	0.426493	0.0941131	0.999966	0.0487994	0.955388	0.0178156	0	0.530403	0	0.504454	0.526098	0.0570178
826	GPT2	84706	0	0.561774	1	0.035244	0.275669	0.100697	0.20485	0.0526723	-1	0	0.494412	0.057189
827	CLASP2	23122	0.415354	0.0941131	1	0.0348567	0.725361	0.0604183	0	0.530403	-1	0	0.624041	0.0572141
828	GRHL1	29841	0.279131	0.111348	0.992883	0.0896592	0	0.558288	0.775757	0.0189775	-1	0	0.601384	0.0573583
829	SLC39A12	221074	0.402654	0.0941131	0.999454	0.0664214	0.10259	0.116576	0.0708264	0.0608056	0	0.504454	0.444141	0.0574746
830	PGLYRP1	8993	0.44223	0.0931448	0.999998	0.0389233	0.73299	0.0555771	0	0.530403	-1	0	0.630288	0.0576024
831	ACP5	54	0	0.561774	0.999987	0.045701	0.312183	0.098567	0.797512	0.0178156	0	0.504454	0.490353	0.0578568
832	ZDHHC13	54503	0.91503	0.0226569	0.521026	0.175252	0.770948	0.0540279	-1	0	0	0.504454	0.639108	0.0578987
833	IKBKE	9641	0.655079	0.070488	0.999105	0.0697134	0.845658	0.0416344	0	0.530403	-1	0	0.68213	0.0579637
834	HMMR	3161	0	0.561774	0.424235	0.188807	0.0889379	0.116576	0	0.530403	0.201249	0.00348567	0.230161	0.0579712
835	PSMC3	5702	0.890876	0.0290473	1	0.0348567	0.448808	0.0846243	0	0.530403	0	0.504454	0.522759	0.0580342
836	IL10RB	3588	0	0.561774	0.388023	0.189582	0.0733764	0.116576	0	0.530403	0.201249	0.00348567	0.219009	0.0580622
837	RGS14	10636	0.955768	0.0123935	0.999795	0.05945	0.0630903	0.116576	0	0.530403	0	0.504454	0.445742	0.058089
838	NPRL2	10641	0.49775	0.0896592	0.999965	0.0491867	0.814822	0.0466692	0	0.530403	-1	0	0.652043	0.0581056
839	FMNL3	91010	0.0650425	0.123741	0.910374	0.124516	0.062167	0.116576	0.0513546	0.0608056	-1	0	0.42128	0.0581174
840	RPN2	6185	0.0650425	0.123741	0.491265	0.179706	0.88373	0.0340821	0.00829052	0.0608056	0	0.504454	0.397412	0.0583449
841	CARD11	84433	0.101005	0.123741	0.999835	0.0580945	0	0.558288	0.904994	0.0116189	0	0.504454	0.453809	0.0586093
842	LIPT1	51601	0.463039	0.091983	0.0687165	0.20275	0.30437	0.098567	0.00829052	0.0608056	-1	0	0.39634	0.0586714
843	ALDH1A3	220	0.464717	0.091983	1	0.0348567	0	0.558288	0.625407	0.0261425	0	0.504454	0.494506	0.0586882
844	MMACHC	25974	0.962484	0.010457	0.580415	0.173315	0.0570579	0.116576	0	0.530403	-1	0	0.495445	0.0587333
845	COMMD1	150684	0.82844	0.0375678	1	0.0348567	0.583665	0.0675833	0	0.530403	0	0.504454	0.534834	0.0587579
846	CRLF2	64109	0.950478	0.0139427	0.976413	0.102246	0.6785	0.0621611	0	0.530403	0	0.504454	0.557355	0.0587876
847	MX2	4600	0.808097	0.046282	0.988657	0.0941131	0.810626	0.0487994	0	0.530403	-1	0	0.698401	0.0588788
848	ST3GAL2	6483	0.279172	0.111348	0.999758	0.060031	0.18604	0.116576	0.00829052	0.0608056	0	0.504454	0.410125	0.0589688
849	SLC1A4	6509	0.865114	0.0344694	0.999967	0.0486057	0.780258	0.0534469	0	0.530403	0	0.504454	0.562685	0.0590228
850	DLL1	28514	0.669123	0.0685515	1	0.0348567	0.381919	0.0896592	0	0.530403	-1	0	0.608999	0.0590692
851	EGLN3	112399	0.640004	0.0739737	0.993911	0.0873354	0	0.558288	0.514414	0.0317583	-1	0	0.628546	0.0592634
852	GRPEL1	80273	0.847329	0.0354376	0.786865	0.145817	0.84081	0.041828	0	0.530403	-1	0	0.68113	0.0592838
853	NAPB	63908	0	0.561774	0.999885	0.0559644	0.30579	0.098567	0.391624	0.0371805	-1	0	0.544681	0.0594054
854	MLST8	64223	0.273288	0.111348	0.999999	0.0371805	0	0.558288	0.717676	0.020914	0	0.504454	0.473986	0.0594216
855	HMBS	3145	0.481505	0.0898528	0.378233	0.189582	0.241103	0.111541	0.00829052	0.0608056	-1	0	0.472747	0.059472
856	PSPH	5723	0.279131	0.111348	0.998899	0.0708753	0.0630903	0.116576	0.20485	0.0526723	0	0.504454	0.446312	0.059478
857	MAFA	389692	0	0.561774	0.998057	0.0761038	0	0.558288	0	0.530403	0.479851	0.00193648	0.295776	0.0595437
858	MYO1G	64005	0.943716	0.017622	0.997425	0.0788149	0.616241	0.0660341	0	0.530403	0	0.504454	0.551035	0.0595654
859	DERL3	91319	0.0650425	0.123741	0.999538	0.0652595	0.980384	0.0114253	0	0.530403	0	0.504454	0.44899	0.0597016
860	PLCB4	5332	0.273288	0.111348	0.956335	0.112122	0.0630903	0.116576	0.441414	0.0338885	0	0.504454	0.483253	0.0598809
861	KCNC3	3748	0.401573	0.0941131	0.975632	0.102246	0.451331	0.0846243	0.0513546	0.0608056	0	0.504454	0.503974	0.0599706
862	STON1	11037	0	0.561774	0.992446	0.0902401	0.738777	0.0553834	0.336846	0.042409	-1	0	0.609031	0.0602107
863	ACOT9	23597	0	0.561774	0.999563	0.0640976	0.30437	0.098567	0.875195	0.0141363	0	0.504454	0.4974	0.0602741
864	F2RL2	2151	0.131353	0.123741	0.823098	0.140395	0.391768	0.0894655	0.501497	0.0325329	0	0.504454	0.520751	0.0604533
865	ACAP1	9744	0.49775	0.0896592	0.579087	0.173315	0.583665	0.0675833	0.284289	0.0482184	0	0.504454	0.552732	0.0604873
866	MCOLN2	255231	0.401573	0.0941131	0.972437	0.105538	0.986944	0.00968242	0	0.530403	0	0.504454	0.522655	0.060656
867	LIF	3976	0.0568963	0.123741	1	0.0348567	0	0.558288	0.692285	0.0213013	0	0.504454	0.414114	0.060785
868	OLFM4	10562	0.127302	0.123741	1	0.035244	0.790575	0.052866	0	0.530403	-1	0	0.561485	0.0608715
869	GATA4	2626	0.784272	0.048993	1	0.0348567	0	0.558288	0.144472	0.0540279	0	0.504454	0.453138	0.060883
870	ALDH3A1	218	0.699412	0.0648722	0.999901	0.0546088	0	0.558288	0.62289	0.0261425	0	0.504454	0.525099	0.0609704
871	CXCL8	3576	0.0568963	0.123741	1	0.0348567	0	0.558288	0.685631	0.021495	0	0.504454	0.413312	0.0609955
872	BACH2	60468	0	0.561774	0.181477	0.20275	0	0.558288	-1	0	0.479851	0.00193648	0.226463	0.0610445
873	GSTK1	373156	0.105736	0.123741	0.930467	0.120062	0.990467	0.00658404	0	0.530403	0	0.504454	0.457	0.0610504
874	LRRK1	79705	0.655079	0.070488	0.997803	0.0768784	0.0570579	0.116576	-1	0	-1	0	0.68238	0.0610747
875	SLC35B1	10237	0.594145	0.0786212	0.409522	0.189194	0.959328	0.0164601	-1	0	0	0.504454	0.597551	0.0611198
876	AQP9	366	0.819662	0.0379551	0.999996	0.0414407	0.663428	0.0631294	0	0.530403	0	0.504454	0.543973	0.0614011
877	BLNK	29760	0.565647	0.0801704	0.821781	0.141363	0	0.558288	0.940638	0.00832688	0	0.504454	0.525697	0.0614096
878	SLC4A8	9498	0.750644	0.0559644	1	0.035244	0.800679	0.0505422	0	0.530403	0	0.504454	0.552241	0.0614942
879	HTR7	3363	0	0.561774	1	0.0348567	0.800679	0.0505422	0.103631	0.0540279	0	0.504454	0.443345	0.0617575
880	CDK5RAP1	51654	0.415354	0.0941131	0.99976	0.0598373	0.0570579	0.116576	-1	0	-1	0	0.627743	0.0621301
881	DOCK2	1794	0.693801	0.0656468	1	0.0362122	0.264601	0.103408	0	0.530403	-1	0	0.586836	0.0624887
882	LAMA3	3909	0.413907	0.0941131	0.995479	0.0838497	0.139676	0.116576	0.00829052	0.0608056	0	0.504454	0.421176	0.062829
883	GDF1	2657	0.0568963	0.123741	0.993857	0.087529	0	0.558288	0.927036	0.00929512	0	0.504454	0.439657	0.0629435
884	GDE1	51573	0	0.561774	0.995595	0.0834624	0.291747	0.100697	0.590715	0.0282727	-1	0	0.576628	0.0630915
885	MAP3K9	4293	0.828255	0.0375678	0.999953	0.0503486	0	0.558288	0.143737	0.0540279	0	0.504454	0.457838	0.0633035
886	GDPD3	79153	0	0.561774	0.99853	0.0726181	0.665025	0.0629357	0.178732	0.0526723	-1	0	0.559381	0.0634276
887	EVI2B	2124	0	0.561774	0.908205	0.125097	0	0.558288	-1	0	0.201249	0.00348567	0.288562	0.0637184
888	HAGH	3029	0	0.561774	0.99073	0.0927576	0.297649	0.100697	0.610823	0.0263362	-1	0	0.58062	0.0639902
889	CCT7	10574	0.655079	0.070488	0.936657	0.118125	0.0570579	0.116576	0.0513546	0.0608056	0	0.504454	0.448533	0.0641267
890	TMEM109	79073	0.405172	0.0941131	0.863134	0.135554	0.735492	0.0553834	-1	0	-1	0	0.807731	0.0641958
891	TRAF1	7185	0.0568963	0.123741	0.946976	0.113865	0.464119	0.0838497	0.240538	0.0501549	0	0.504454	0.476674	0.0642228
892	CYFIP1	23191	0.0650425	0.123741	1	0.0348567	0.692672	0.0611929	0	0.530403	-1	0	0.521826	0.0643294
893	TRIB1	10221	0.881961	0.0311774	0.999997	0.0408598	0	0.558288	-1	0	-1	0	0.646376	0.0643837
894	STXBP5L	9515	0.49775	0.0896592	1	0.0350503	0.417232	0.0888846	-1	0	0	0.504454	0.587863	0.0645005
895	FES	2242	0.811629	0.038536	1	0.0348567	0.451373	0.0846243	0	0.530403	0	0.504454	0.51455	0.0646482
896	NFAM1	150372	0	0.561774	0.999992	0.0439582	0.982336	0.0108443	0	0.530403	-1	0	0.497782	0.0647113
897	ATP10A	57194	0.957802	0.0120062	0.887625	0.129357	0.530777	0.0733927	0	0.530403	0	0.504454	0.529872	0.0647162
898	SPCS1	28972	0.0650425	0.123741	0.365811	0.189582	0.980384	0.0114253	0	0.530403	-1	0	0.462501	0.0647341
899	SLC37A2	219855	0.750644	0.0559644	0.975304	0.10244	0.946005	0.0199458	0	0.530403	0	0.504454	0.56532	0.0647947
900	CLIC5	53405	0.594145	0.0786212	0.998879	0.0710689	0.798792	0.0507359	-1	0	0	0.504454	0.666	0.0648907
901	GUK1	2987	0.655079	0.070488	0.999741	0.060031	0	0.558288	0.00829052	0.0608056	-1	0	0.475074	0.0650088
902	CORO1C	23603	0.0650425	0.123741	0.999995	0.042409	0.755125	0.0544152	-1	0	0	0.504454	0.531003	0.0650834
903	BASP1	10409	0.101005	0.123741	0.999951	0.0505422	0.0630903	0.116576	-1	0	-1	0	0.522989	0.0650988
904	NR1I2	8856	0.907106	0.0245933	0.918546	0.12316	0	0.558288	0.413129	0.0364059	0	0.504454	0.510717	0.0651635
905	TBK1	29110	0.655079	0.070488	0.999998	0.0393106	0.313018	0.098567	0	0.530403	-1	0	0.592213	0.0652332
906	ADPGK	83440	0	0.561774	0.999437	0.0668087	0.530777	0.0733927	0.205851	0.0526723	-1	0	0.545493	0.0652741
907	TNFRSF8	943	0	0.561774	0.999924	0.0540279	0	0.558288	0	0.530403	0.201249	0.00348567	0.240242	0.0653801
908	SLC39A7	7922	0.402605	0.0941131	0.640664	0.167699	0.633978	0.0648722	0.0708264	0.0608056	0	0.504454	0.499458	0.0654417
909	CNN2	1265	0.127302	0.123741	1	0.035244	0.654732	0.063323	0	0.530403	-1	0	0.541488	0.0655281
910	CACNA1D	776	0.56267	0.0803641	1	0.0348567	0.831779	0.042409	0	0.530403	0	0.504454	0.532427	0.0657419
911	PRDX5	25824	0.236329	0.123741	0.99823	0.0751356	0.973098	0.0127808	0	0.530403	0	0.504454	0.494342	0.0657483
912	SFXN2	118980	0.594145	0.0786212	0.979943	0.101278	0.868319	0.0367932	-1	0	0	0.504454	0.673142	0.065767
913	ATP8B2	57198	0.957802	0.0120062	0.72785	0.152982	0.633978	0.0648722	0	0.530403	0	0.504454	0.525609	0.0658166
914	SERINC1	57515	0	0.561774	0.997677	0.0772657	0.530777	0.0733927	0.322079	0.0466692	-1	0	0.573726	0.0659269
915	CCDC80	151887	0.81999	0.0379551	0.599839	0.171379	0.139676	0.116576	-1	0	-1	0	0.684587	0.0662457
916	ACTN2	88	0.689028	0.0658404	1	0.0348567	0.787621	0.0532533	0	0.530403	0	0.504454	0.543512	0.0664543
917	MAP3K2	10746	0.826327	0.0375678	0.999845	0.0573199	0	0.558288	0.143737	0.0540279	0	0.504454	0.457615	0.0665046
918	BATF	10538	0	0.561774	0.978133	0.101859	0	0.558288	0	0.530403	0.479851	0.00193648	0.293772	0.0665407
919	CDO1	1036	0.105736	0.123741	1	0.0362122	0	0.558288	0.00829052	0.0608056	-1	0	0.354056	0.0665446
920	CCRL2	9034	0.264717	0.111348	0.74108	0.151627	0.654498	0.0635167	0.0513546	0.0608056	0	0.504454	0.482199	0.066603
921	SLC25A5	292	0.750644	0.0559644	0.999995	0.0414407	0.785182	0.0534469	0	0.530403	0	0.504454	0.5505	0.0668118
922	MCOLN3	55283	0.562406	0.0803641	0.920989	0.122773	0.9757	0.0125871	0	0.530403	0	0.504454	0.539479	0.0668603
923	PPIA	5478	0.865323	0.0344694	1	0.0348567	0.264601	0.103408	0	0.530403	0	0.504454	0.488925	0.066871
924	MAPK13	5603	0.655079	0.070488	0.99976	0.0598373	0	0.558288	0.594777	0.028079	0	0.504454	0.516094	0.0669556
925	ATP9B	374868	0.957802	0.0120062	0.819609	0.141557	0.532155	0.0733927	0	0.530403	0	0.504454	0.522698	0.0669713
926	SPI1	6688	0.578004	0.0793958	0.999986	0.0458947	0	0.558288	0.468707	0.0327266	0	0.504454	0.488977	0.0671309
927	GDPD1	284161	0	0.561774	0.995595	0.0834624	0.665025	0.0629357	0.180211	0.0526723	-1	0	0.55945	0.0671312
928	GUCY2C	2984	0.872583	0.0317583	0.999918	0.0540279	0.530777	0.0733927	0	0.530403	0	0.504454	0.532526	0.067214
929	PRELID1	27166	0.808795	0.046282	0.999999	0.0371805	0.531176	0.0733927	0	0.530403	0	0.504454	0.52563	0.0672875
930	LCP1	3936	0.403389	0.0941131	0.999926	0.0540279	0.704645	0.0609992	-1	0	0	0.504454	0.618631	0.0673128
931	FLCN	201163	0.609365	0.0778466	1	0.0348567	0.814822	0.0466692	0	0.530403	0	0.504454	0.536659	0.0673568
932	MAT1A	4143	0.796283	0.0480248	0.986889	0.0968242	0	0.558288	0.00829052	0.0608056	-1	0	0.494206	0.0675553
933	GNAZ	2781	0.888632	0.0296282	0.343471	0.190163	0.765279	0.0540279	0	0.530403	-1	0	0.600885	0.0681787
934	SLC22A13	9390	0.812491	0.038536	0.999993	0.0437645	0.508715	0.077653	0	0.530403	0	0.504454	0.522925	0.0682206
935	ANXA11	311	0.241509	0.115802	0.579661	0.173315	0.990762	0.00658404	0	0.530403	0	0.504454	0.449633	0.0684531
936	CCDC62	84660	0.962103	0.0106507	0.842237	0.137684	0	0.558288	-1	0	-1	0	0.632868	0.0685398
937	SH3PXD2B	285590	0.470221	0.091983	0.997942	0.0766847	0.103282	0.116576	-1	0	-1	0	0.668691	0.0686737
938	FNBP1	23048	0.1007	0.123741	0.584509	0.172347	0.312183	0.098567	0.429649	0.0338885	0	0.504454	0.459215	0.0688756
939	RUBCNL	80183	0.1007	0.123741	0.999838	0.0577072	0.149698	0.116576	-1	0	-1	0	0.568054	0.0690487
940	ATP13A4	84239	0.959296	0.011038	0.640664	0.167699	0.530777	0.0733927	0	0.530403	0	0.504454	0.50168	0.0691753
941	PDZD3	79849	0.515189	0.0890782	0.999567	0.0640976	0.919713	0.0238187	0	0.530403	0	0.504454	0.535314	0.069203
942	WIPF3	644150	0.101005	0.123741	0.312368	0.191518	0.103282	0.116576	0.0858088	0.0608056	-1	0	0.372755	0.0692871
943	PPP1R15A	23645	0.273288	0.111348	0.999927	0.0538342	0.926999	0.0228505	0	0.530403	0	0.504454	0.497109	0.0693906
944	LAX1	54900	0.479139	0.0917893	0.997353	0.0788149	0.062167	0.116576	-1	0	-1	0	0.646736	0.069449
945	ITPKC	80271	0.655079	0.070488	0.998967	0.0706816	0	0.558288	0.00829052	0.0608056	-1	0	0.474977	0.0694784
946	RDX	5962	0.31496	0.107668	0.999999	0.0371805	0.880785	0.0344694	0	0.530403	0	0.504454	0.499943	0.0695846
947	GMFG	9535	0.531851	0.0832688	0.999999	0.0371805	0.264601	0.103408	0	0.530403	-1	0	0.560919	0.0695912
948	CDK13	8621	0.826327	0.0375678	0.999996	0.0414407	0.403824	0.0888846	0	0.530403	0	0.504454	0.508899	0.0696594
949	MDK	4192	0.591498	0.0790085	1	0.0348567	0.139676	0.116576	0	0.530403	-1	0	0.535706	0.0696706
950	TRPM4	54795	0.865219	0.0344694	1	0.0348567	0.204914	0.116576	0	0.530403	0	0.504454	0.47657	0.0699796
951	BRI3	25798	0	0.561774	0.999896	0.0548025	0.982889	0.0106507	0	0.530403	-1	0	0.497839	0.0702707
952	PEAK1	79834	0.655079	0.070488	0.972476	0.105538	0.103282	0.116576	-1	0	-1	0	0.705629	0.0703147
953	PHGDH	26227	0.699412	0.0648722	0.991794	0.091402	0	0.558288	0.20485	0.0526723	-1	0	0.571201	0.0703437
954	SPNS2	124976	0.555567	0.0811387	0.965839	0.10883	0.313018	0.098567	-1	0	-1	0	0.762539	0.0704279
955	TMEM86B	255043	0	0.561774	0.925145	0.121224	0.530777	0.0733927	0.424709	0.0350503	-1	0	0.585522	0.070478
956	DLC1	10395	0.74452	0.0571263	0.999999	0.0371805	0.583339	0.0675833	0	0.530403	0	0.504454	0.525325	0.0706325
957	JTB	10899	0.325519	0.0993416	0.998108	0.0757165	0.0570579	0.116576	-1	0	-1	0	0.602822	0.07066
958	MPI	4351	0.623504	0.077072	0.99931	0.0675833	0	0.558288	0.00829052	0.0608056	-1	0	0.470083	0.0707449
959	NRBF2	29982	0.914842	0.0226569	0.903113	0.126452	0.0733764	0.116576	0	0.530403	-1	0	0.54442	0.0707982
960	LIME1	54923	0.325519	0.0993416	0.998017	0.0761038	0.0733764	0.116576	-1	0	-1	0	0.613478	0.0708201
961	ACP6	51205	0	0.561774	0.999448	0.0664214	0.30437	0.098567	0.715177	0.020914	0	0.504454	0.479421	0.0709063
962	CNNM4	26504	0.402912	0.0941131	0.616524	0.170798	0.741496	0.0553834	-1	0	-1	0	0.760349	0.0711365
963	FUS	2521	0.962103	0.0106507	0.918012	0.12316	0.241103	0.111541	0	0.530403	0	0.504454	0.486005	0.0711445
964	MED4	29079	0.813681	0.038536	0.0749623	0.20275	0	0.558288	0.793634	0.0178156	0	0.504454	0.41334	0.0711815
965	TESPA1	9840	0.0568963	0.123741	0.953668	0.11251	0.643327	0.0640976	-1	0	-1	0	0.672389	0.0712116
966	SLIT3	6586	0.594268	0.0786212	0.999999	0.0371805	0.0570579	0.116576	0	0.530403	-1	0	0.502439	0.0713781
967	MAP3K14	9020	0.655079	0.070488	0.999948	0.0515105	0	0.558288	0.379114	0.0389233	0	0.504454	0.485014	0.071591
968	FNIP1	96459	0.49775	0.0896592	1	0.0356313	0.814822	0.0466692	0	0.530403	0	0.504454	0.521638	0.0716524
969	ACYP1	97	0.209227	0.123741	0	0.601278	-1	0	0.895807	0.0121998	-1	0	0.467962	0.0717516
970	DOCK4	9732	0.859321	0.0348567	0.961319	0.110573	0.382584	0.0896592	0	0.530403	-1	0	0.6315	0.0717838
971	ACMSD	130013	0.20974	0.123741	0.999993	0.0437645	0	0.558288	0.00829052	0.0608056	-1	0	0.387256	0.0718711
972	STK4	6789	0.943401	0.0178156	1	0.0348567	0	0.558288	0	0.530403	-1	0	0.492823	0.0718788
973	MICU1	10367	0.0849075	0.123741	0.949478	0.113091	0.903072	0.0261425	-1	0	0	0.504454	0.554026	0.0719834
974	ATP10D	57205	0.957802	0.0120062	0.600028	0.171379	0.530777	0.0733927	0	0.530403	0	0.504454	0.496367	0.0719997
975	RAD51	5888	0.890876	0.0290473	0.999671	0.0623548	0.458558	0.0838497	0	0.530403	0	0.504454	0.524174	0.072154
976	ITM2C	81618	0.77169	0.0517041	0.951596	0.11251	0.903149	0.0261425	0	0.530403	0	0.504454	0.56086	0.0721908
977	ID3	3399	0.607138	0.0778466	0.999993	0.0437645	0	0.558288	0.338511	0.042409	0	0.504454	0.472201	0.0721914
978	LMAN2	10960	0	0.561774	0.959642	0.110767	0.734445	0.0553834	0.106649	0.0540279	-1	0	0.540796	0.0722433
979	PTAFR	5724	0.562459	0.0803641	1	0.0348567	0.757085	0.0544152	0	0.530403	0	0.504454	0.524016	0.0722539
980	QKI	9444	0.101005	0.123741	0.99999	0.0443455	0	0.558288	0.0513546	0.0608056	-1	0	0.386106	0.0722566
981	AIFM2	84883	0.484923	0.0898528	0.989994	0.0933385	0.837668	0.0420217	0	0.530403	-1	0	0.651648	0.0723583
982	TAB2	23118	0	0.561774	0.999989	0.0449264	0.313018	0.098567	0.468707	0.0327266	0	0.504454	0.44882	0.072444
983	STEAP2	261729	0.105736	0.123741	0.999668	0.0623548	0.946555	0.0199458	0	0.530403	0	0.504454	0.459583	0.0725162
984	SRL	6345	0.431428	0.0939194	0.866897	0.135167	0.530777	0.0733927	-1	0	-1	0	0.772151	0.0725863
985	AHCYL1	10768	0	0.561774	0.999977	0.0474438	0.803359	0.0505422	0.00829052	0.0608056	0	0.504454	0.397469	0.0726107
986	RAB11FIP4	84440	0.281642	0.111348	0	0.601278	0.820737	0.0433772	0.587228	0.0282727	0	0.504454	0.440591	0.0726768
987	JAM3	83700	0.688156	0.0658404	0.999991	0.0441518	0.786314	0.0532533	0	0.530403	0	0.504454	0.543259	0.0726773
988	SLC9A9	285195	0.750644	0.0559644	0.998019	0.0761038	0.869932	0.0367932	0	0.530403	0	0.504454	0.559622	0.0730127
989	OLFM1	10439	0.131353	0.123741	0.999521	0.0654531	0.206134	0.116576	-1	0	-1	0	0.605403	0.0730155
990	WDFY3	23001	0.1007	0.123741	0.806629	0.142912	0.933804	0.021495	-1	0	0	0.504454	0.545449	0.07311
991	SYNE1	23345	0.536461	0.0832688	0.999999	0.0375678	0.802862	0.0505422	0	0.530403	0	0.504454	0.525693	0.0732584
992	NOL3	8996	0.407345	0.0941131	1	0.0348567	0.0570579	0.116576	-1	0	0	0.504454	0.469276	0.0732893
993	IL10	3586	0.211981	0.123741	1	0.0348567	0	0.558288	0.423184	0.0350503	0	0.504454	0.422188	0.0734364
994	RINL	126432	0.49775	0.0896592	0.759022	0.149884	0.103282	0.116576	0.117047	0.0540279	0	0.504454	0.448046	0.0735147
995	SDF2L1	23753	0	0.561774	0.974085	0.104376	0.749836	0.0548025	0.0513546	0.0608056	-1	0	0.519876	0.0736691
996	GGH	8836	0	0.561774	1	0.0362122	0.951111	0.0182029	0	0.530403	-1	0	0.493813	0.0738243
997	LRRC8D	55144	0.594758	0.0786212	0.997684	0.0772657	0.643327	0.0640976	-1	0	0	0.504454	0.643031	0.073826
998	PLBD1	79887	0	0.561774	0.975058	0.103021	0.333916	0.0939194	0.412799	0.0364059	-1	0	0.55195	0.0740484
999	NUPR1	26471	0.463039	0.091983	1	0.0348567	0.10259	0.116576	0	0.530403	-1	0	0.500192	0.0741033
1000	PIK3AP1	118788	0.0568963	0.123741	0.87181	0.133617	0	0.558288	0.683134	0.021495	-1	0	0.49969	0.0741284
1001	FERMT1	55612	0.409872	0.0941131	1	0.0360186	0.159122	0.116576	-1	0	0	0.504454	0.509779	0.0742693
1002	MYO9B	4650	0.970185	0.00910147	0.495799	0.179512	0.290236	0.100697	0	0.530403	0	0.504454	0.445569	0.0743653
1003	SLC12A4	6560	0.876546	0.0317583	0.956066	0.112122	0.814822	0.0466692	0	0.530403	0	0.504454	0.563341	0.0746471
1004	BTRC	8945	0.687301	0.0658404	0.999881	0.0563517	0	0.558288	0.334485	0.0426026	0	0.504454	0.481465	0.07468
1005	NDUFA11	126328	0	0.561774	0.999894	0.0548025	0.751553	0.0546088	0.17783	0.0526723	0	0.504454	0.457714	0.0747781
1006	NDUFB11	54539	0	0.561774	0.999894	0.0548025	0.751553	0.0546088	0.177851	0.0526723	0	0.504454	0.457719	0.0747781
1007	UCK2	7371	0.655079	0.070488	0.995207	0.084818	0	0.558288	0.00829052	0.0608056	-1	0	0.474506	0.074811
1008	TEX261	113419	0	0.561774	0.967629	0.108056	0.959328	0.0164601	-1	0	-1	0	0.654379	0.0748695
1009	ARHGAP45	23526	0.49775	0.0896592	0.999943	0.0518978	0.870474	0.0360186	0	0.530403	0	0.504454	0.527696	0.0748864
1010	ZPR1	8882	0.405263	0.0941131	0.999998	0.038536	0.241103	0.111541	-1	0	0	0.504454	0.531907	0.0749765
1011	DTX3L	151636	0.578004	0.0793958	0.994298	0.0867545	0.916091	0.0245933	0	0.530403	0	0.504454	0.542908	0.0751882
1012	TMEM179B	374395	0	0.561774	0.999896	0.0548025	0.974876	0.0125871	0	0.530403	-1	0	0.496827	0.0751948
1013	RPS6KA5	9252	0.655079	0.070488	0.999976	0.0476375	0	0.558288	0.27022	0.0482184	0	0.504454	0.465837	0.0753594
1014	CDK2	1017	0.815626	0.0383424	0.999999	0.0381487	0.090095	0.116576	0	0.530403	0	0.504454	0.440656	0.0753751
1015	VANGL2	57216	0	0.561774	1	0.0348567	0.945081	0.0199458	0	0.530403	-1	0	0.493039	0.075434
1016	FIGNL1	63979	0.890876	0.0290473	0.923358	0.121418	0.10259	0.116576	-1	0	0	0.504454	0.556269	0.0754701
1017	ARHGEF2	9181	0.64474	0.0733927	1	0.0348567	0.59398	0.067196	0	0.530403	0	0.504454	0.514732	0.075605
1018	SCARA5	286133	0	0.561774	0.985698	0.0977924	0.899665	0.0274981	0.030443	0.0608056	0	0.504454	0.423162	0.0758166
1019	DENND5A	23258	0.49775	0.0896592	0.102774	0.20275	0.342655	0.0939194	0.117047	0.0540279	0	0.504454	0.390718	0.075936
1020	KATNA1	11104	0.969374	0.00968242	0.236072	0.20275	0.425447	0.0888846	0	0.530403	0	0.504454	0.424541	0.0760314
1021	EFNA5	1946	0.405263	0.0941131	1	0.0348567	0.775085	0.0536406	0	0.530403	0	0.504454	0.503399	0.0762728
1022	PLS1	5357	0.0650425	0.123741	0.996158	0.0821069	0.845779	0.0416344	-1	0	0	0.504454	0.543194	0.0763432
1023	PTPRH	5794	0.127302	0.123741	0.883718	0.131294	0.903705	0.0261425	-1	0	0	0.504454	0.561873	0.0764683
1024	PNPLA7	375775	0	0.561774	0.991953	0.091402	0.763775	0.0540279	0.450561	0.0338885	0	0.504454	0.50823	0.0764813
1025	HPCA	3208	0.0921636	0.123741	1	0.0348567	0.302372	0.098567	-1	0	0	0.504454	0.463367	0.0764987
1026	SLC17A9	63910	0.594145	0.0786212	0.981833	0.0995352	0.757085	0.0544152	-1	0	0	0.504454	0.657948	0.0765489
1027	MAP1A	4130	0.187256	0.123741	0.998475	0.0731991	0.0630903	0.116576	-1	0	-1	0	0.561049	0.076722
1028	DYSF	8291	0.1007	0.123741	1	0.0348567	0.844685	0.0416344	0	0.530403	0	0.504454	0.44728	0.0768579
1029	CACNB2	783	0.830213	0.0371805	0.999996	0.0414407	0.0733764	0.116576	0	0.530403	0	0.504454	0.436408	0.0768645
1030	DRG2	1819	0.808097	0.046282	0.251666	0.19849	0.0570579	0.116576	-1	0	-1	0	0.546492	0.0772024
1031	P2RX6	9127	0.898667	0.0274981	0.961726	0.109992	0.728134	0.0602246	0	0.530403	0	0.504454	0.556393	0.0772705
1032	EIF4A3	9775	0.918107	0.0220759	0.998872	0.0710689	0.0630903	0.116576	0	0.530403	0	0.504454	0.441759	0.077389
1033	SUMF1	285362	0.105736	0.123741	0.796911	0.144462	0	0.558288	0.673179	0.0222696	-1	0	0.509586	0.0776088
1034	PTPN13	5783	0	0.561774	0.998797	0.0714562	0.0630903	0.116576	0.712328	0.020914	0	0.504454	0.418915	0.0776463
1035	MMD	23531	0	0.561774	0.998684	0.0718435	0.981731	0.011038	-1	0	0	0.504454	0.497542	0.0779576
1036	ECM1	1893	0.0568963	0.123741	0.999994	0.0429899	0.484249	0.0797831	0	0.530403	-1	0	0.483602	0.0780112
1037	TLR7	51284	0	0.561774	0.999153	0.0687452	0.994831	0.00484121	0	0.530403	0	0.504454	0.399398	0.078031
1038	GABRB3	2562	0.687672	0.0658404	0.999987	0.045701	0.678648	0.0621611	0	0.530403	0	0.504454	0.530611	0.0780432
1039	MYO19	80179	0.918107	0.0220759	0.688625	0.15763	0.767617	0.0540279	0	0.530403	0	0.504454	0.532831	0.0781943
1040	TSC22D3	1831	0.345546	0.0981797	0.999259	0.0679706	0	0.558288	0.0708264	0.0608056	-1	0	0.463399	0.0782107
1041	PDXDC1	23042	0.424277	0.0941131	0.981103	0.100697	0.062167	0.116576	-1	0	-1	0	0.630402	0.0782722
1042	NLGN3	54413	0.262014	0.111348	0.99997	0.0482184	0.478729	0.0797831	0	0.530403	-1	0	0.550941	0.0783029
1043	KCNB1	3745	0.548243	0.0811387	1	0.0348567	0.592416	0.067196	0	0.530403	0	0.504454	0.502024	0.0785116
1044	ARL6	84100	0.866781	0.0325329	0.999956	0.0503486	0.0733764	0.116576	0	0.530403	0	0.504454	0.440374	0.0786517
1045	EREG	2069	0.0568963	0.123741	1	0.0348567	0.291747	0.100697	0	0.530403	-1	0	0.444667	0.0787417
1046	RER1	11079	0.0568963	0.123741	0.741996	0.151239	0.724131	0.0604183	-1	0	-1	0	0.650294	0.0790785
1047	EPGN	255324	0.0568963	0.123741	1	0.035244	0.291747	0.100697	0	0.530403	-1	0	0.444667	0.0790936
1048	PPM1L	151742	0	0.561774	0.976205	0.102246	0.530777	0.0733927	0.643504	0.0243997	0	0.504454	0.503753	0.0791099
1049	NAGK	55577	0.655079	0.070488	0.986161	0.0974051	0	0.558288	0.00829052	0.0608056	-1	0	0.47337	0.0791139
1050	RSAD2	91543	0	0.561774	0.999965	0.0491867	0.965756	0.0160728	0	0.530403	-1	0	0.495678	0.0794533
1051	CLIP3	25999	0.318942	0.102827	1	0.0348567	0.749577	0.0548025	0	0.530403	0	0.504454	0.486107	0.0794904
1052	TMC8	147138	0.401573	0.0941131	0.984496	0.0981797	0.797648	0.0507359	-1	0	0	0.504454	0.629757	0.079579
1053	IL10RA	3587	0	0.561774	0.991167	0.0921766	0	0.558288	0	0.530403	0.201249	0.00348567	0.239365	0.0799938
1054	DPYSL2	1808	0.273288	0.111348	1	0.0348567	0.184941	0.116576	0	0.530403	-1	0	0.488205	0.0800515
1055	CX3CR1	1524	0.131353	0.123741	1	0.0348567	0.815031	0.0466692	0	0.530403	0	0.504454	0.453044	0.0802238
1056	P4HA1	5033	0.640004	0.0739737	0	0.601278	0.38948	0.0894655	0.00829052	0.0608056	-1	0	0.378785	0.0803171
1057	SYDE1	85360	0.609365	0.0778466	0.999952	0.0503486	0.0630903	0.116576	0	0.530403	-1	0	0.507943	0.0803687
1058	GNG10	2790	0.509055	0.0894655	0	0.601278	0.464119	0.0838497	0.139483	0.0540279	-1	0	0.442055	0.0805485
1059	KIF14	9928	0.963781	0.010457	1	0.0348567	0	0.558288	0	0.530403	0	0.504454	0.396345	0.0805513
1060	SHANK3	85358	0.375788	0.0941131	0.999998	0.0393106	0.733646	0.0553834	0	0.530403	0	0.504454	0.49391	0.0807592
1061	LRG1	116844	0.0568963	0.123741	1	0.0362122	0.264601	0.103408	0	0.530403	-1	0	0.438231	0.0808241
1062	TENM4	26011	0.52761	0.0852053	0.927689	0.120449	0.0630903	0.116576	-1	0	-1	0	0.646905	0.0810763
1063	TRPV2	51393	0.401573	0.0941131	0.999995	0.0414407	0.780258	0.0534469	0	0.530403	0	0.504454	0.503404	0.0812806
1064	RGL1	23179	0.49775	0.0896592	0.295587	0.191518	0	0.558288	0.618078	0.0261425	-1	0	0.508844	0.0814625
1065	TPM1	7168	0.578046	0.0793958	0.999998	0.0393106	0.583339	0.0675833	0	0.530403	0	0.504454	0.504812	0.0816421
1066	NAXE	128240	0.229692	0.123741	0.999999	0.0381487	0.275669	0.100697	0	0.530403	-1	0	0.501076	0.0816597
1067	ARPC5L	81873	0.0650425	0.123741	0.769144	0.147366	0.103282	0.116576	0.205358	0.0526723	0	0.504454	0.381317	0.081667
1068	PIGY	84992	0	0.561774	0.999109	0.0697134	0.814051	0.0470565	0.00829052	0.0608056	0	0.504454	0.398571	0.0816906
1069	PIGC	5279	0	0.561774	0.999109	0.0697134	0.814051	0.0470565	0.00829052	0.0608056	0	0.504454	0.398571	0.0816906
1070	MMAB	326625	0.655079	0.070488	0	0.601278	0.30437	0.098567	0.00829052	0.0608056	-1	0	0.36303	0.081906
1071	SYAP1	94056	0	0.561774	1	0.0356313	0.693849	0.0611929	-1	0	-1	0	0.610992	0.0819223
1072	PLP2	5355	0.413676	0.0941131	0.504845	0.177963	0.530777	0.0733927	-1	0	-1	0	0.694082	0.0820505
1073	SLC4A3	6508	0.750644	0.0559644	0.999657	0.0623548	0.684246	0.0613865	0	0.530403	0	0.504454	0.538684	0.0821154
1074	MECP2	4204	0.295438	0.108249	1	0.0348567	0	0.558288	0.12467	0.0540279	0	0.504454	0.379326	0.082167
1075	COTL1	23406	0.0650425	0.123741	0.999983	0.0464756	0.44951	0.0846243	0	0.530403	-1	0	0.481371	0.0824374
1076	CTBP1	1487	0.957053	0.0121998	0.998787	0.0714562	0	0.558288	0	0.530403	-1	0	0.494422	0.0824387
1077	INPP4A	3631	0	0.561774	0.998707	0.0718435	0.767719	0.0540279	0.224766	0.0526723	0	0.504454	0.469929	0.0824479
1078	CUX1	1523	0	0.561774	0.994202	0.0869481	0.707226	0.0608056	0.378991	0.0389233	0	0.504454	0.490738	0.0826488
1079	EMC9	51016	0	0.561774	0.270226	0.19481	0.980384	0.0114253	-1	0	-1	0	0.503326	0.0826702
1080	EMC1	23065	0	0.561774	0.270226	0.19481	0.980384	0.0114253	-1	0	-1	0	0.503326	0.0826702
1081	EMC7	56851	0	0.561774	0.270226	0.19481	0.980384	0.0114253	-1	0	-1	0	0.503326	0.0826702
1082	PRRT2	112476	0.101005	0.123741	0.999176	0.0687452	0.905591	0.0257552	0	0.530403	0	0.504454	0.453806	0.0828093
1083	TXN2	25828	0.247284	0.115802	0.99997	0.0482184	0.415175	0.0888846	0	0.530403	-1	0	0.535401	0.0830908
1084	RPN1	6184	0	0.561774	0.258967	0.197715	0.957063	0.0174284	0.00829052	0.0608056	0	0.504454	0.315648	0.0832076
1085	CARD19	84270	0.101005	0.123741	0.672987	0.162277	0.903363	0.0261425	-1	0	0	0.504454	0.522157	0.0832897
1086	STS	412	0	0.561774	0.925586	0.121224	0.878104	0.0346631	0.262372	0.0501549	0	0.504454	0.482274	0.0833889
1087	TPM3	7170	0.0650425	0.123741	0.10881	0.20275	0.498028	0.0778466	0.0513546	0.0608056	0	0.504454	0.303445	0.0834843
1088	HAMP	57817	0.0568963	0.123741	1	0.0348567	0.137887	0.116576	0	0.530403	-1	0	0.402466	0.0835273
1089	PAK3	5063	0.75682	0.0551898	1	0.0348567	0.090095	0.116576	0	0.530403	0	0.504454	0.434023	0.0835348
1090	IQSEC3	440073	0.49775	0.0896592	0.401312	0.189388	0	0.558288	0.587228	0.0282727	-1	0	0.526329	0.0836942
1091	AFMID	125061	0.313675	0.107668	0.998417	0.0735864	0	0.558288	0.00829052	0.0608056	-1	0	0.412582	0.0838118
1092	CIB2	10518	0.685419	0.0658404	0.998618	0.0726181	0.241897	0.111541	-1	0	0	0.504454	0.57976	0.0838201
1093	AGR2	10551	0.0568963	0.123741	0.999999	0.0371805	0.0570579	0.116576	-1	0	0	0.504454	0.36935	0.0840117
1094	BCL6	604	0	0.561774	1	0.0348567	0.062167	0.116576	0.173888	0.0536406	0	0.504454	0.333267	0.0844445
1095	CAPG	822	0.603494	0.0778466	0.926279	0.12103	0.912723	0.0245933	0	0.530403	0	0.504454	0.53893	0.0845612
1096	AMPD3	272	0	0.561774	1	0.0348567	0.264601	0.103408	0.00829052	0.0608056	0	0.504454	0.321089	0.0846186
1097	ABHD2	11057	0	0.561774	1	0.0348567	0.264601	0.103408	0.0708264	0.0608056	0	0.504454	0.356105	0.0846186
1098	PSMD11	5717	0	0.561774	1	0.0348567	0.264601	0.103408	0.0513546	0.0608056	0	0.504454	0.348202	0.0846186
1099	MMP13	4322	0.630626	0.077072	1	0.0356313	0.447235	0.0846243	0	0.530403	0	0.504454	0.492575	0.0846537
1100	CHRM1	1128	0	0.561774	1	0.0348567	0.0630903	0.116576	0.103631	0.0540279	0	0.504454	0.314619	0.0846717
1101	EPHA7	2045	0.730752	0.0573199	1	0.0348567	0.0630903	0.116576	0	0.530403	0	0.504454	0.421204	0.084725
1102	BPI	671	0.1007	0.123741	1	0.0356313	0.789475	0.052866	0	0.530403	0	0.504454	0.441172	0.0847483
1103	MAP3K8	1326	0.655079	0.070488	0.999817	0.0582881	0	0.558288	0.143737	0.0540279	0	0.504454	0.437682	0.0848244
1104	PSD2	84249	0.638344	0.0739737	0	0.601278	0.302372	0.098567	0.587228	0.0282727	0	0.504454	0.423032	0.0848301
1105	GADD45GIP1	90480	0.0650425	0.123741	0.999995	0.042409	0.275669	0.100697	0	0.530403	-1	0	0.445019	0.0852125
1106	PEX19	5824	0.131353	0.123741	0.343391	0.190163	0.985711	0.0100697	0	0.530403	0	0.504454	0.388251	0.0852696
1107	SPRY4	81848	0.273288	0.111348	0.999997	0.0408598	0.159122	0.116576	0	0.530403	-1	0	0.480418	0.0853386
1108	GALT	2592	0	0.561774	0.998983	0.0706816	0.062167	0.116576	0.00829052	0.0608056	-1	0	0.334969	0.0853566
1109	ARRDC3	57561	0.0568963	0.123741	0.999871	0.0565453	0.477735	0.0797831	-1	0	0	0.504454	0.482412	0.0853741
1110	WNT4	54361	0.0568963	0.123741	1	0.0348567	0.73611	0.0553834	0	0.530403	0	0.504454	0.4193	0.0855281
1111	MRAS	22808	0.908548	0.0245933	0.590872	0.172153	0	0.558288	0.139483	0.0540279	0	0.504454	0.419067	0.0857799
1112	NME7	29922	0.655079	0.070488	0.999932	0.0534469	0	0.558288	0.00829052	0.0608056	0	0.504454	0.380078	0.0858264
1113	SMCHD1	23347	0.947744	0.01433	0.612383	0.170991	0	0.558288	-1	0	-1	0	0.585357	0.0860121
1114	SLAMF6	114836	0	0.561774	0.954963	0.112316	0	0.558288	0	0.530403	0.201249	0.00348567	0.235694	0.0861285
1115	MIGA2	84895	0.303877	0.107668	0.0881411	0.20275	0.668274	0.0629357	-1	0	-1	0	0.555206	0.0861753
1116	CD96	10225	0	0.561774	0.9513	0.11251	0	0.558288	0	0.530403	0.201249	0.00348567	0.235319	0.0861839
1117	EMC10	284361	0	0.561774	0.995232	0.084818	0.980384	0.0114253	0	0.530403	-1	0	0.49694	0.0862372
1118	GANAB	23193	0	0.561774	0.0761765	0.20275	0.842142	0.041828	0.00829052	0.0608056	-1	0	0.321184	0.0863498
1119	IL1RN	3557	0.0568963	0.123741	1	0.0348567	0	0.558288	0.12467	0.0540279	0	0.504454	0.318324	0.0863762
1120	OSM	5008	0.0568963	0.123741	1	0.0348567	0	0.558288	0.144472	0.0540279	0	0.504454	0.323725	0.0863762
1121	PARP16	54956	0.273288	0.111348	0.999998	0.0398916	0.735492	0.0553834	0	0.530403	0	0.504454	0.476076	0.0864705
1122	CTSW	1521	0	0.561774	0.987691	0.0950813	0.617353	0.0660341	0.395981	0.0371805	0	0.504454	0.481763	0.0866333
1123	EDEM1	9695	0	0.561774	0.999963	0.0491867	0.946005	0.0199458	0	0.530403	-1	0	0.493153	0.0866642
1124	RPS6KA2	6196	0.655079	0.070488	0.901347	0.12684	0	0.558288	0.608976	0.0263362	0	0.504454	0.507827	0.0867108
1125	DDAH1	23576	0.189467	0.123741	0.999999	0.0383424	0.0570579	0.116576	0	0.530403	-1	0	0.418537	0.086788
1126	GPR137B	7107	0	0.561774	0.999931	0.0534469	0.814822	0.0466692	-1	0	-1	0	0.634214	0.0869274
1127	SMTNL1	219537	0.101005	0.123741	0.985883	0.0975988	0.103282	0.116576	-1	0	-1	0	0.544035	0.0871086
1128	BAG5	9529	0.845605	0.0354376	0.999598	0.0637103	0.241584	0.111541	0	0.530403	0	0.504454	0.482176	0.0872283
1129	CLSTN1	22883	0.131353	0.123741	0.977248	0.102246	0.944809	0.0199458	0	0.530403	0	0.504454	0.4646	0.0872958
1130	PTPN22	26191	0.454868	0.0931448	1	0.0348567	0.494019	0.0778466	0	0.530403	0	0.504454	0.475461	0.0873461
1131	DDX28	55794	0.890876	0.0290473	0.0584612	0.20275	0.275669	0.100697	-1	0	0	0.504454	0.427673	0.0874717
1132	APAF1	317	0.655079	0.070488	1	0.0348567	0.264601	0.103408	0	0.530403	0	0.504454	0.464753	0.0875165
1133	ARL5B	221079	0.431428	0.0939194	0.204455	0.20275	0.18604	0.116576	0.0708264	0.0608056	0	0.504454	0.361291	0.0875696
1134	SLC39A11	201266	0.402654	0.0941131	0.193119	0.20275	0.062167	0.116576	0.0708264	0.0608056	0	0.504454	0.317894	0.0876368
1135	NDUFAF2	91942	0.247324	0.115802	1	0.0350503	0.668274	0.0629357	0	0.530403	0	0.504454	0.46296	0.0876928
1136	PROK2	60675	0.0568963	0.123741	1	0.0364059	0	0.558288	0.103631	0.0540279	0	0.504454	0.31209	0.0877871
1137	AKAP9	10142	0.519945	0.0884973	1	0.0348567	0.475429	0.0830751	0	0.530403	0	0.504454	0.482118	0.0877969
1138	JAGN1	84522	0	0.561774	1	0.0348567	0.530777	0.0733927	-1	0	-1	0	0.576182	0.0879009
1139	NLRP3	114548	0.761164	0.0548025	0.999998	0.0402789	0.18604	0.116576	0	0.530403	0	0.504454	0.460754	0.0879325
1140	KAT5	10524	0.813402	0.038536	0.999844	0.0575136	0.10259	0.116576	0	0.530403	0	0.504454	0.444422	0.0880652
1141	NECAP2	55707	0	0.561774	0.584509	0.172347	0.441832	0.0846243	0.394909	0.0371805	-1	0	0.514414	0.0881099
1142	CACUL1	143384	0.283637	0.111348	0.999089	0.069907	-1	0	-1	0	-1	0	0.766061	0.088227
1143	AK3	50808	0.655079	0.070488	0.999752	0.060031	0.690193	0.0613865	0	0.530403	0	0.504454	0.528005	0.0882402
1144	ITK	3702	0.655079	0.070488	0.938501	0.117545	0	0.558288	0.533003	0.0298218	0	0.504454	0.501641	0.0882812
1145	MCTP2	55784	0.1007	0.123741	0.826142	0.140008	0.874971	0.0350503	-1	0	0	0.504454	0.540414	0.0883057
1146	ACOD1	730249	0.20974	0.123741	0.999998	0.0400852	0.0570579	0.116576	0	0.530403	-1	0	0.42421	0.0883493
1147	SYNGAP1	8831	0.817446	0.0381487	0.999812	0.0586754	0.0630903	0.116576	0	0.530403	0	0.504454	0.431043	0.0883903
1148	MOSPD2	158747	0	0.561774	0.99998	0.0472502	0.930723	0.0218823	0	0.530403	-1	0	0.491183	0.0885083
1149	IDO2	169355	0.105736	0.123741	0.998417	0.0735864	0	0.558288	0.00829052	0.0608056	-1	0	0.353858	0.0886269
1150	CD180	4064	0	0.561774	0.912864	0.123935	0	0.558288	0	0.530403	0.201249	0.00348567	0.231338	0.0893442
1151	CLPB	81570	0.890876	0.0290473	0.897624	0.127033	0.531176	0.0733927	0	0.530403	0	0.504454	0.524023	0.0896198
1152	PLEKHA2	59339	0.691422	0.0658404	0.998336	0.074361	0	0.558288	0.178478	0.0526723	0	0.504454	0.450631	0.0896963
1153	GTF2I	2969	0.784272	0.048993	0.983465	0.0981797	0	0.558288	0.173888	0.0536406	0	0.504454	0.458858	0.0897139
1154	PAG1	55824	0.101005	0.123741	0.774328	0.147173	0	0.558288	0.517455	0.0315647	-1	0	0.479279	0.0899686
1155	SRXN1	140809	0.759263	0.0551898	0.603393	0.171379	0	0.558288	0.0708264	0.0608056	-1	0	0.478569	0.0899865
1156	TMX2	51075	0.105736	0.123741	0.268938	0.197134	0.903363	0.0261425	-1	0	0	0.504454	0.448555	0.0900552
1157	ITPA	3704	0.358298	0.0972115	0.983613	0.0981797	0	0.558288	0.00829052	0.0608056	-1	0	0.420352	0.0903126
1158	SNX16	64089	0.1007	0.123741	0.519267	0.175445	0.892218	0.0296282	-1	0	0	0.504454	0.495627	0.0903661
1159	TRIM9	114088	0.459998	0.0921766	0.999787	0.05945	0.800679	0.0505422	0	0.530403	0	0.504454	0.514587	0.0903707
1160	CPEB1	64506	0.0650425	0.123741	0.99999	0.0445391	0.241103	0.111541	0	0.530403	-1	0	0.436513	0.0905424
1161	TARM1	441864	0.0568963	0.123741	0.999996	0.0414407	0.757085	0.0544152	0	0.530403	0	0.504454	0.421727	0.0906211
1162	APOLD1	81575	0.1007	0.123741	0.997092	0.0792022	0	0.558288	0.0513546	0.0608056	-1	0	0.385624	0.0912758
1163	VEGFC	7424	0.0568963	0.123741	1	0.0348567	0.606183	0.0668087	0	0.530403	0	0.504454	0.403422	0.0917099
1164	KIF27	55582	0.890876	0.0290473	0.555492	0.174477	0	0.558288	0.10682	0.0540279	0	0.504454	0.403202	0.0917162
1165	NBAS	51594	0	0.561774	0.098441	0.20275	0.749836	0.0548025	0.109263	0.0540279	-1	0	0.377559	0.091772
1166	ASPSCR1	79058	0	0.561774	0.991361	0.0917893	0.745388	0.0551898	0.112907	0.0540279	0	0.504454	0.439009	0.0919131
1167	MTIF2	4528	0.855098	0.035244	0.706254	0.156081	0.0570579	0.116576	0	0.530403	-1	0	0.500994	0.0920861
1168	CX3CL1	6376	0.403389	0.0941131	1	0.0348567	0.413208	0.0888846	0	0.530403	0	0.504454	0.455589	0.0921126
1169	SFXN3	81855	0.594293	0.0786212	0.979943	0.101278	0.868319	0.0367932	0	0.530403	0	0.504454	0.538533	0.0922748
1170	PYURF	100996939	0	0.561774	0.999109	0.0697134	0.856731	0.0410534	-1	0	-1	0	0.641718	0.0923467
1171	IL1R2	7850	0	0.561774	0.858103	0.136328	0	0.558288	0	0.530403	0.201249	0.00348567	0.225518	0.0925627
1172	WRNIP1	56897	0.890876	0.0290473	0.108036	0.20275	0.10259	0.116576	-1	0	0	0.504454	0.398212	0.0927537
1173	MERTK	10461	0.655079	0.070488	1	0.0362122	0.0630903	0.116576	0	0.530403	0	0.504454	0.41211	0.0928088
1174	GJA9	81025	0.230798	0.123741	0.199265	0.20275	0.0733764	0.116576	0.106713	0.0540279	0	0.504454	0.304871	0.0928497
1175	INPP5E	56623	0	0.561774	0.999985	0.046282	0.18604	0.116576	0.224766	0.0526723	0	0.504454	0.381083	0.093204
1176	CORO2B	10391	0.0650425	0.123741	0.999763	0.0598373	0.368445	0.0939194	-1	0	0	0.504454	0.465479	0.09323
1177	AMIGO1	57463	0.401573	0.0941131	0.999582	0.0640976	0.206134	0.116576	-1	0	0	0.504454	0.521878	0.0936477
1178	FERMT3	83706	0.452298	0.0931448	0.999927	0.0540279	0.722053	0.0606119	0	0.530403	0	0.504454	0.504447	0.0936644
1179	NUDT2	318	0.743467	0.0571263	0.999913	0.0542215	0.30437	0.098567	0	0.530403	0	0.504454	0.48278	0.0936967
1180	ATRAID	51374	0	0.561774	0.866329	0.13536	0.931804	0.0218823	-1	0	-1	0	0.632023	0.0937504
1181	UCHL1	7345	0.363098	0.0941131	0.999953	0.0503486	0.634776	0.0646785	0	0.530403	0	0.504454	0.479857	0.0938293
1182	GALNT2	2590	0	0.561774	0.258967	0.197715	0.899224	0.0274981	0.150125	0.0536406	0	0.504454	0.368925	0.0941012
1183	GORASP1	64689	0	0.561774	0.999356	0.0673896	0.18604	0.116576	0.391353	0.0371805	0	0.504454	0.411317	0.094156
1184	NBR1	4077	0.273803	0.111348	0.962966	0.109605	0.906587	0.0253679	0	0.530403	0	0.504454	0.491344	0.0941819
1185	SMDT1	91689	0	0.561774	0.784497	0.146011	0.938936	0.0205267	-1	0	-1	0	0.618236	0.0942371
1186	GLRX5	51218	0.105736	0.123741	0.718069	0.154144	0.415175	0.0888846	-1	0	-1	0	0.605634	0.0945234
1187	AHNAK	79026	0.127302	0.123741	0.67646	0.16189	0.872268	0.0360186	-1	0	0	0.504454	0.528305	0.0946135
1188	CD99	4267	0	0.561774	0.795914	0.144655	0	0.558288	0	0.530403	0.201249	0.00348567	0.218678	0.0946183
1189	MTMR14	64419	0	0.561774	0.996835	0.0805577	0.10259	0.116576	0.516871	0.0315647	0	0.504454	0.40753	0.0946711
1190	DHX32	55760	0.890876	0.0290473	-1	0	0.0570579	0.116576	-1	0	0	0.504454	0.394244	0.0948362
1191	BAIAP2L1	55971	0.127302	0.123741	0.999954	0.0503486	0.103282	0.116576	-1	0	0	0.504454	0.419537	0.0948617
1192	PLEK	5341	0.604723	0.0778466	1	0.0348567	0.159122	0.116576	0	0.530403	0	0.504454	0.435308	0.0949346
1193	ZC3H12A	80149	0.0650425	0.123741	1	0.0348567	0.530777	0.0733927	0	0.530403	0	0.504454	0.396716	0.0949603
1194	STX2	2054	0	0.561774	0.999991	0.0441518	0.973512	0.0127808	0	0.530403	0	0.504454	0.397333	0.09501
1195	SLC44A3	126969	0.268365	0.111348	0.998292	0.0745546	0	0.558288	0.414417	0.0364059	0	0.504454	0.432188	0.0951325
1196	STK24	8428	0.769805	0.0538342	0.999951	0.0507359	0.18604	0.116576	0	0.530403	0	0.504454	0.461737	0.0951652
1197	KLF15	28999	0	0.561774	1	0.0348567	0	0.558288	0.842738	0.0154919	0	0.504454	0.383602	0.0952642
1198	LY96	23643	0.230565	0.123741	0.999355	0.0673896	0.460781	0.0838497	0	0.530403	-1	0	0.539665	0.0953232
1199	EPPK1	83481	0.0650425	0.123741	0.988726	0.0941131	0.663428	0.0631294	-1	0	0	0.504454	0.515973	0.0953234
1200	CSAD	51380	0.20974	0.123741	0.993166	0.0886909	0	0.558288	0.00829052	0.0608056	-1	0	0.386401	0.0954968
1201	RALGAPA2	57186	0.626194	0.077072	0.683623	0.160728	0	0.558288	0.117047	0.0540279	-1	0	0.490066	0.0956082
1202	CD37	951	0	0.561774	0.741965	0.151239	0	0.558288	0	0.530403	0.201249	0.00348567	0.212525	0.0961889
1203	RTCB	51493	0.673869	0.0683579	0.358874	0.189775	0.735492	0.0553834	0	0.530403	-1	0	0.569392	0.0963617
1204	PIGN	23556	0	0.561774	0.999109	0.0697134	0.530777	0.0733927	0.00829052	0.0608056	0	0.504454	0.363831	0.096379
1205	NUDT1	4521	0.49775	0.0896592	0.999201	0.0685515	0.77267	0.0536406	0	0.530403	0	0.504454	0.516827	0.0963984
1206	AKAP1	8165	0.273288	0.111348	0.9989	0.0708753	0.837668	0.0420217	0	0.530403	0	0.504454	0.487493	0.0966074
1207	CD101	9398	0	0.561774	0.720473	0.15395	0	0.558288	0	0.530403	0.201249	0.00348567	0.210011	0.0968226
1208	DAD1	1603	0	0.561774	0.961618	0.110186	0.814051	0.0470565	0.00829052	0.0608056	0	0.504454	0.394785	0.0968538
1209	GPM6A	2823	0.401573	0.0941131	0.618135	0.170798	0.241897	0.111541	-1	0	-1	0	0.637248	0.0968726
1210	PSD3	23362	0.501767	0.0894655	0	0.601278	0.159122	0.116576	0.587228	0.0282727	0	0.504454	0.374713	0.0968915
1211	LARGE1	9215	0	0.561774	0.997225	0.0792022	0.62035	0.0656468	0.00829052	0.0608056	0	0.504454	0.375458	0.0969531
1212	KIF18B	146909	0.890876	0.0290473	0.116453	0.20275	0	0.558288	0.10682	0.0540279	0	0.504454	0.32239	0.0969603
1213	TREM1	54210	0	0.561774	0.71382	0.154919	0	0.558288	0	0.530403	0.201249	0.00348567	0.209226	0.0970471
1214	DUSP5	1847	0.273288	0.111348	0.999979	0.0472502	0	0.558288	0.0513546	0.0608056	0	0.504454	0.349875	0.0971538
1215	CLEC16A	23274	0	0.561774	0.999999	0.0373741	0.963559	0.0160728	0	0.530403	0	0.504454	0.396322	0.0972318
1216	KLF2	10365	0	0.561774	1	0.0348567	0	0.558288	0.830371	0.0164601	0	0.504454	0.38225	0.0974229
1217	SLC7A7	9056	0.594777	0.0786212	0.999029	0.070488	0.684718	0.0613865	0	0.530403	0	0.504454	0.519642	0.0975219
1218	PNPO	55163	0.571266	0.0795895	0.780338	0.146398	0	0.558288	0.00829052	0.0608056	-1	0	0.432561	0.097803
1219	IRAK3	11213	0.828255	0.0375678	1	0.0356313	0	0.558288	0	0.530403	-1	0	0.477522	0.0978854
1220	POU2F2	5452	0.101005	0.123741	0.927521	0.120643	0	0.558288	0.674637	0.0218823	0	0.504454	0.420451	0.0979067
1221	FGL2	10875	0.0568963	0.123741	1	0.0348567	0.484249	0.0797831	0	0.530403	0	0.504454	0.386882	0.0979359
1222	SYBU	55638	0	0.561774	1	0.0348567	0.329663	0.0939194	-1	0	-1	0	0.524721	0.0979577
1223	PIAS1	8554	0.516707	0.0888846	0.999206	0.0685515	0	0.558288	0.143011	0.0540279	0	0.504454	0.419319	0.0981861
1224	SYS1	90196	0	0.561774	0.0692123	0.20275	0.62035	0.0656468	0.11235	0.0540279	-1	0	0.346473	0.0986279
1225	ERGIC3	51614	0	0.561774	0.210022	0.20275	0.959328	0.0164601	-1	0	-1	0	0.479245	0.0987867
1226	RTN1	6252	0	0.561774	0.0776477	0.20275	0.959328	0.0164601	-1	0	-1	0	0.419369	0.0987867
1227	SH3PXD2A	9644	0.290861	0.111348	0.795981	0.144462	0.103282	0.116576	-1	0	-1	0	0.58429	0.0987957
1228	NMT2	9397	0.857422	0.0348567	0.406666	0.189194	0.062167	0.116576	0	0.530403	-1	0	0.453252	0.0989954
1229	GOSR1	9527	0	0.561774	0.907486	0.125484	0.551412	0.0718435	0.391991	0.0371805	0	0.504454	0.464257	0.0990685
1230	DCAF1	9730	0.992719	0.00522851	0.92057	0.122773	0	0.558288	0	0.530403	0	0.504454	0.391164	0.0994132
1231	SNPH	9751	0	0.561774	0.999699	0.0613865	0.745331	0.0551898	-1	0	-1	0	0.621059	0.0994405
1232	ROBO1	6091	0.101005	0.123741	1	0.0348567	0.46802	0.0836561	0	0.530403	0	0.504454	0.400387	0.0996632
1233	AKAP8	10270	0.578004	0.0793958	0.999998	0.039117	0.183735	0.116576	0	0.530403	0	0.504454	0.437782	0.099788
1234	DMXL2	23312	0	0.561774	0.999743	0.060031	0.91327	0.0245933	-1	0	0	0.504454	0.488881	0.100013
1235	HTR2B	3357	0.49775	0.0896592	1	0.0348567	0.0630903	0.116576	0	0.530403	0	0.504454	0.391339	0.100018
1236	STEAP3	55240	0.105736	0.123741	0.999994	0.0429899	0.559937	0.0687452	0	0.530403	0	0.504454	0.414692	0.100157
1237	ARHGAP32	9743	0.638344	0.0739737	0.205285	0.20275	0.910849	0.0245933	0	0.530403	0	0.504454	0.441287	0.100475
1238	GPR84	53831	0.131353	0.123741	0.999896	0.0548025	0.757085	0.0544152	0	0.530403	0	0.504454	0.446497	0.10049
1239	S100A13	6284	0.569739	0.0799768	0.999964	0.0491867	0.329847	0.0939194	0	0.530403	0	0.504454	0.465824	0.100535
1240	PGRMC2	10424	0.855022	0.035244	0.992606	0.0900465	0.226053	0.116576	0	0.530403	0	0.504454	0.479285	0.100586
1241	PREX1	57580	0.638344	0.0739737	0.999989	0.0449264	0.241103	0.111541	0	0.530403	0	0.504454	0.457997	0.100659
1242	FNIP2	57600	0.49775	0.0896592	0.993437	0.0886909	0.814822	0.0466692	0	0.530403	0	0.504454	0.520981	0.100701
1243	GSTM3	2947	0.683586	0.0660341	0.993115	0.0886909	0	0.558288	0.0708264	0.0608056	0	0.504454	0.417896	0.101072
1244	TMEFF1	8577	0.0568963	0.123741	0.85229	0.137103	0.139676	0.116576	-1	0	-1	0	0.51182	0.101127
1245	MKNK1	8569	0.655079	0.070488	0.716624	0.154919	0	0.558288	0.485626	0.0327266	0	0.504454	0.470555	0.101203
1246	CHCHD2	51142	0.109489	0.123741	0.999996	0.0414407	0.531176	0.0733927	0	0.530403	0	0.504454	0.411942	0.101222
1247	GPRC5A	9052	0.480308	0.0902401	0.999996	0.0414407	0.291747	0.100697	0	0.530403	0	0.504454	0.446636	0.101243
1248	GHITM	27069	0	0.561774	0.999995	0.0414407	0.868319	0.0367932	-1	0	0	0.504454	0.482959	0.101303
1249	MAPRE1	22919	0.480308	0.0902401	0.991608	0.0915957	0.301154	0.098567	0	0.530403	-1	0	0.559404	0.101307
1250	FOXF1	2294	0	0.561774	1	0.0348567	0	0.558288	0.780652	0.0183966	0	0.504454	0.376709	0.1015
1251	IL21R	50615	0	0.561774	0.514612	0.17622	0	0.558288	0	0.530403	0.201249	0.00348567	0.183723	0.101767
1252	ANGPT2	285	0.405263	0.0941131	1	0.0348567	0.139676	0.116576	0	0.530403	0	0.504454	0.402067	0.10182
1253	TPX2	22974	0.273288	0.111348	0.999599	0.0637103	0.0630903	0.116576	0	0.530403	-1	0	0.443437	0.10191
1254	OXT	5020	0.0568963	0.123741	1	0.0348567	0.404963	0.0888846	0	0.530403	0	0.504454	0.37498	0.101913
1255	SNX10	29887	0.1007	0.123741	0.999866	0.0565453	0.749117	0.0549961	0	0.530403	0	0.504454	0.436557	0.102053
1256	TPST2	8459	0.279261	0.111348	0.9993	0.0675833	0.18604	0.116576	-1	0	0	0.504454	0.489857	0.102269
1257	A4GALT	53947	0	0.561774	0.991537	0.0917893	0.62035	0.0656468	0.00829052	0.0608056	0	0.504454	0.374887	0.10237
1258	AOC2	314	0.105736	0.123741	0.342821	0.190163	0	0.558288	0.452316	0.0338885	-1	0	0.395806	0.102513
1259	APBB2	323	0.331464	0.0981797	0.998446	0.0733927	0.0630903	0.116576	0	0.530403	-1	0	0.456533	0.102545
1260	ADI1	55256	0.105736	0.123741	0.97169	0.106313	0	0.558288	0.00829052	0.0608056	-1	0	0.350492	0.102639
1261	TARS2	80222	0.908346	0.0245933	0.679908	0.161696	0.30437	0.098567	0	0.530403	0	0.504454	0.465867	0.102747
1262	PHLDA1	22822	0.1007	0.123741	0.918936	0.12316	0	0.558288	0.184253	0.0526723	-1	0	0.426298	0.102783
1263	ERAP1	51752	0.70215	0.0644849	0.995543	0.0836561	0.530777	0.0733927	0	0.530403	0	0.504454	0.512852	0.103127
1264	GABRB1	2560	0.681413	0.0664214	0.997785	0.0768784	0.509234	0.077653	0	0.530403	0	0.504454	0.507596	0.103184
1265	ARHGAP9	64333	0.638344	0.0739737	0.999943	0.0518978	0.264601	0.103408	0	0.530403	0	0.504454	0.462666	0.103229
1266	CSGALNACT1	55790	0	0.561774	0.989185	0.0939194	0.62035	0.0656468	0.00829052	0.0608056	0	0.504454	0.374651	0.103237
1267	PLA2G7	7941	0.1007	0.123741	0.999954	0.0503486	0	0.558288	0.00829052	0.0608056	0	0.504454	0.281673	0.103396
1268	TGM2	7052	0.750358	0.0559644	0.998922	0.0708753	0.273872	0.100697	0	0.530403	0	0.504454	0.477805	0.10346
1269	SCG2	7857	0.0568963	0.123741	0.998976	0.0706816	0.264601	0.103408	-1	0	0	0.504454	0.438103	0.103515
1270	DARS2	55157	0.908346	0.0245933	0.679908	0.161696	0.275669	0.100697	0	0.530403	0	0.504454	0.460536	0.103557
1271	NUDT17	200035	0.359759	0.0972115	0.805044	0.143106	0.625514	0.0652595	-1	0	0	0.504454	0.571984	0.103671
1272	POLQ	10721	0.940069	0.0182029	0.405304	0.189388	0.062167	0.116576	0	0.530403	0	0.504454	0.371108	0.103695
1273	PTGER4	5734	0.189467	0.123741	1	0.0348567	0.368699	0.0939194	0	0.530403	0	0.504454	0.408497	0.103998
1274	MUC20	200958	0	0.561774	0.999846	0.0573199	0.975583	0.0125871	0	0.530403	0	0.504454	0.397528	0.104019
1275	PDE6G	5148	0.440834	0.0931448	0.999991	0.0441518	0.302372	0.098567	0	0.530403	0	0.504454	0.442767	0.104023
1276	SPG11	80208	0	0.561774	0.988728	0.0941131	0.859553	0.0400852	-1	0	-1	0	0.64049	0.104232
1277	TRUB2	26995	0.229692	0.123741	0.520166	0.175252	0.30437	0.098567	-1	0	-1	0	0.584062	0.104622
1278	GGA2	23062	0	0.561774	0.0658381	0.20275	0.561731	0.0683579	0.583304	0.0282727	0	0.504454	0.353964	0.104926
1279	KMT2A	4297	0.279131	0.111348	0.99948	0.0660341	0	0.558288	0.103631	0.0540279	0	0.504454	0.369998	0.105215
1280	PIH1D1	55011	0.273288	0.111348	1	0.0348567	0	0.558288	-1	0	-1	0	0.50759	0.105247
1281	TIMM8B	26521	0.581006	0.0793958	0.471026	0.181255	0.668274	0.0629357	0	0.530403	-1	0	0.566508	0.105653
1282	CALCOCO2	10241	0.304996	0.107668	0.992809	0.0898528	0.340215	0.0939194	0	0.530403	-1	0	0.532986	0.105788
1283	MTCP1	4515	0.273288	0.111348	0.999067	0.0702943	0.0570579	0.116576	0	0.530403	-1	0	0.440293	0.105965
1284	RASA3	22821	0.795895	0.0480248	0.99246	0.0902401	0.316796	0.098567	0	0.530403	0	0.504454	0.49024	0.106042
1285	WDR91	29062	0.0921636	0.123741	0.800787	0.143881	0.764558	0.0540279	-1	0	0	0.504454	0.518211	0.106075
1286	P4HTM	54681	0.640004	0.0739737	0.637376	0.169249	0.530777	0.0733927	0	0.530403	-1	0	0.581727	0.10626
1287	TACC2	10579	0.929827	0.0207204	0.286333	0.191712	0	0.558288	-1	0	-1	0	0.499793	0.10632
1288	TACSTD2	4070	0	0.561774	0.999982	0.0466692	0.446904	0.0846243	-1	0	-1	0	0.556167	0.106339
1289	CCL20	6364	0.0568963	0.123741	0.999909	0.0544152	0	0.558288	0.0708264	0.0608056	0	0.504454	0.300924	0.106386
1290	PSKH1	5681	0.655079	0.070488	0.204193	0.20275	0.633978	0.0648722	0	0.530403	-1	0	0.514369	0.106636
1291	BIN2	51411	0.1007	0.123741	0.999996	0.0414407	0.44951	0.0846243	0	0.530403	0	0.504454	0.397557	0.106656
1292	PSMC1	5700	0.926286	0.021495	1	0.0362122	0	0.558288	0	0.530403	0	0.504454	0.392488	0.106711
1293	MTMR1	8776	0.279131	0.111348	0.999004	0.070488	0	0.558288	0.224905	0.0526723	0	0.504454	0.400415	0.106764
1294	B3GAT3	26229	0	0.561774	0.999829	0.0580945	0.18604	0.116576	0.00829052	0.0608056	0	0.504454	0.304458	0.106855
1295	MICU2	221154	0.0849075	0.123741	0.784497	0.146011	0.751553	0.0546088	-1	0	0	0.504454	0.511008	0.107147
1296	ADAMTS9	56999	0	0.561774	0.999122	0.0693261	0.314161	0.098567	0.0513546	0.0608056	0	0.504454	0.357336	0.107206
1297	MON1B	22879	0	0.561774	0.519267	0.175445	0.360137	0.0939194	0.117047	0.0540279	-1	0	0.41571	0.107352
1298	SHROOM3	57619	0.0650425	0.123741	0.959177	0.11096	0.548729	0.0722308	-1	0	0	0.504454	0.493794	0.107367
1299	ARAP3	64411	0.638344	0.0739737	0.937683	0.117932	0	0.558288	0.283994	0.0482184	0	0.504454	0.460044	0.107445
1300	PTX3	5806	0.0650425	0.123741	1	0.0348567	0.264601	0.103408	0	0.530403	0	0.504454	0.353886	0.107734
1301	ZEB2	9839	0	0.561774	1	0.0354376	0	0.558288	0.703602	0.0213013	0	0.504454	0.367762	0.107764
1302	TACC1	6867	0.974068	0.00890782	0.286333	0.191712	0	0.558288	0	0.530403	-1	0	0.380513	0.107823
1303	AHRR	57491	0.0849075	0.123741	0.682315	0.161503	0	0.558288	0.696346	0.0213013	0	0.504454	0.390378	0.107915
1304	ITGB8	3696	0.405955	0.0941131	0.999997	0.0408598	0.238458	0.116576	0	0.530403	0	0.504454	0.425094	0.107934
1305	RGS19	10287	0.511662	0.0894655	0.92775	0.120449	0.845415	0.0416344	0	0.530403	0	0.504454	0.519594	0.107966
1306	CLEC3B	7123	0.629057	0.077072	0.998522	0.0730054	0.484249	0.0797831	0	0.530403	0	0.504454	0.497655	0.107989
1307	STX11	8676	0	0.561774	0.999989	0.0449264	0.954966	0.0178156	0	0.530403	0	0.504454	0.395444	0.108053
1308	TFAP4	7023	0.279131	0.111348	1	0.0348567	0.0570579	0.116576	0	0.530403	0	0.504454	0.35344	0.1083
1309	RFT1	91869	0.469757	0.091983	0.804607	0.143106	0.530777	0.0733927	0	0.530403	-1	0	0.577733	0.108388
1310	HHATL	57467	0.183696	0.123741	0.885602	0.130713	0.665025	0.0629357	-1	0	0	0.504454	0.546289	0.10848
1311	CXCL9	4283	0.0568963	0.123741	0.999729	0.0606119	0.713013	0.0606119	0	0.530403	0	0.504454	0.416559	0.108488
1312	ROMO1	140823	0	0.561774	0.99813	0.0757165	0.751553	0.0546088	-1	0	-1	0	0.621996	0.108491
1313	SYVN1	84447	0	0.561774	0.998892	0.0708753	0.980384	0.0114253	0	0.530403	0	0.504454	0.397918	0.108514
1314	SIRT5	23408	0.313675	0.107668	0.997149	0.0792022	0.785182	0.0534469	0	0.530403	0	0.504454	0.48895	0.10859
1315	LRIG2	9860	0.0568963	0.123741	0.998863	0.0710689	0.0630903	0.116576	-1	0	0	0.504454	0.372285	0.108784
1316	EIF5A2	56648	0.0650425	0.123741	0.805727	0.142912	0.735492	0.0553834	0	0.530403	-1	0	0.502567	0.108977
1317	TMEM119	338773	0	0.561774	0.999858	0.0569326	0.530777	0.0733927	-1	0	-1	0	0.576158	0.10899
1318	ALPL	249	0.358298	0.0972115	0.998305	0.0745546	0	0.558288	0.00829052	0.0608056	0	0.504454	0.337757	0.109291
1319	SOCS7	30837	0.275535	0.111348	1	0.0358249	0.0733764	0.116576	0	0.530403	0	0.504454	0.359159	0.109391
1320	PARP9	83666	0.578004	0.0793958	0.999955	0.0503486	0.0570579	0.116576	0	0.530403	0	0.504454	0.399823	0.109476
1321	DENND5B	160518	0.501767	0.0894655	0.991352	0.0917893	0	0.558288	0.117047	0.0540279	0	0.504454	0.409229	0.109561
1322	ST3GAL4	6484	0	0.561774	0.999662	0.0623548	0.18604	0.116576	0.00829052	0.0608056	0	0.504454	0.304442	0.109659
1323	STK17B	9262	0.655079	0.070488	0.894983	0.127808	0.103282	0.116576	-1	0	0	0.504454	0.519195	0.109827
1324	FNDC5	252995	0.0568963	0.123741	0.922651	0.121611	0.555604	0.069907	-1	0	0	0.504454	0.486117	0.109899
1325	CYTH4	27128	0.638344	0.0739737	0	0.601278	0.18604	0.116576	0.276697	0.0482184	0	0.504454	0.351262	0.109935
1326	SLC38A10	124565	0.599966	0.0780403	0.940838	0.115802	0.062167	0.116576	-1	0	0	0.504454	0.498469	0.109963
1327	THTPA	79178	0.49775	0.0896592	0.521546	0.175252	0	0.558288	0.00829052	0.0608056	-1	0	0.379687	0.110122
1328	GCN1	10985	0.594945	0.0786212	0.999899	0.0548025	0	0.558288	-1	0	-1	0	0.590426	0.110159
1329	CNGA3	1261	0.696833	0.0650658	0.999648	0.0625484	0.206134	0.116576	0	0.530403	0	0.504454	0.457722	0.110195
1330	ENHO	375704	0.0568963	0.123741	1	0.0348567	0	0.558288	-1	0	-1	0	0.412844	0.11021
1331	CPQ	10404	0.279131	0.111348	0.947894	0.113284	0.447235	0.0846243	-1	0	0	0.504454	0.542671	0.110535
1332	FOXP1	27086	0.907106	0.0245933	1	0.0348567	0	0.558288	0	0.530403	0	0.504454	0.390485	0.110546
1333	RALB	5899	0.908548	0.0245933	1	0.0348567	0	0.558288	0	0.530403	0	0.504454	0.390636	0.110546
1334	PAQR8	85315	0.460273	0.0921766	0.981674	0.0997289	0.062167	0.116576	-1	0	0	0.504454	0.479641	0.110706
1335	TIMM10	26519	0.786298	0.0486057	0.471026	0.181255	0.751553	0.0546088	0	0.530403	0	0.504454	0.487994	0.110758
1336	EPHB6	2051	0.655079	0.070488	0.999806	0.0588691	0.225146	0.116576	0	0.530403	0	0.504454	0.456754	0.11098
1337	IGFBP2	3485	0.0568963	0.123741	0.999993	0.0437645	0.381919	0.0896592	0	0.530403	0	0.504454	0.371305	0.111131
1338	NRCAM	4897	0.127302	0.123741	0.998737	0.0718435	0.734419	0.0553834	0	0.530403	0	0.504454	0.442629	0.111697
1339	CDC5L	988	0.611781	0.077653	0.999905	0.0544152	0.10259	0.116576	0	0.530403	0	0.504454	0.420483	0.111717
1340	ZDHHC18	84243	0.778196	0.0499613	0.398253	0.189388	0.18604	0.116576	-1	0	0	0.504454	0.486138	0.111976
1341	BTBD9	114781	-1	0	0.991348	0.0917893	-1	0	0.103631	0.0540279	0	0.504454	0.439195	0.112059
1342	TNFSF18	8995	0.0568963	0.123741	1	0.0348567	0.0889379	0.116576	0	0.530403	0	0.504454	0.307351	0.112557
1343	GHSR	2693	0.131353	0.123741	1	0.0348567	0.225146	0.116576	0	0.530403	0	0.504454	0.367385	0.112557
1344	CTSO	1519	0	0.561774	0.0723283	0.20275	0.33992	0.0939194	0.629954	0.0249806	0	0.504454	0.329133	0.112639
1345	EGFL7	51162	0.0568963	0.123741	0.991373	0.0917893	0.32629	0.0939194	0	0.530403	-1	0	0.451357	0.112716
1346	NIT1	4817	0.313675	0.107668	0.0776477	0.20275	0.0570579	0.116576	-1	0	-1	0	0.359196	0.112897
1347	SLC46A2	57864	0.506856	0.0894655	0.967489	0.108249	0.0889379	0.116576	-1	0	0	0.504454	0.498444	0.113008
1348	RGN	9104	0	0.561774	1	0.0348567	0	0.558288	0.205789	0.0526723	-1	0	0.36341	0.113499
1349	GPT	2875	0	0.561774	1	0.0348567	0	0.558288	0.20485	0.0526723	-1	0	0.363151	0.113499
1350	SHISA7	729956	0.0568963	0.123741	0.962009	0.109799	0.451331	0.0846243	-1	0	0	0.504454	0.472791	0.113823
1351	RASD1	51655	0.808097	0.046282	0.181477	0.20275	0.10259	0.116576	0	0.530403	-1	0	0.41131	0.11384
1352	SLA2	84174	0.0921636	0.123741	0.998106	0.0757165	0.743445	0.0553834	0	0.530403	0	0.504454	0.432974	0.113856
1353	MRPL11	65003	0	0.561774	0.45121	0.183385	0.785182	0.0534469	0.247585	0.0501549	0	0.504454	0.411082	0.113997
1354	TLK2	11011	0.655079	0.070488	0.871046	0.134005	0.10259	0.116576	0	0.530403	-1	0	0.515741	0.114136
1355	HMGB2	3148	0.425653	0.0941131	0.999973	0.0478311	0.10259	0.116576	0	0.530403	0	0.504454	0.394541	0.114324
1356	ADAP2	55803	0.820533	0.0379551	0.363349	0.189582	0.531176	0.0733927	0	0.530403	0	0.504454	0.447488	0.114588
1357	RHOH	399	0.90587	0.0245933	0.999998	0.038536	0	0.558288	0	0.530403	0	0.504454	0.390355	0.114667
1358	RIPK3	11035	0.736141	0.0573199	1	0.0348567	0	0.558288	0	0.530403	-1	0	0.464497	0.114718
1359	CCL5	6352	0.898747	0.0274981	1	0.0348567	0	0.558288	0	0.530403	0	0.504454	0.389605	0.115139
1360	MELK	9833	0.756661	0.0551898	0.99436	0.0865608	0	0.558288	-1	0	-1	0	0.622347	0.115228
1361	CSGALNACT2	55454	0	0.561774	0.900096	0.127033	0.62035	0.0656468	0.00829052	0.0608056	0	0.504454	0.365482	0.115292
1362	ST6GALNAC6	30815	0	0.561774	0.998688	0.0718435	0.18604	0.116576	0.00829052	0.0608056	0	0.504454	0.304344	0.115472
1363	KIDINS220	57498	0.454868	0.0931448	0.999694	0.0619675	0.360137	0.0939194	0	0.530403	0	0.504454	0.454881	0.115684
1364	ZBTB1	22890	0.279131	0.111348	0.990952	0.0923703	0.226053	0.116576	-1	0	0	0.504454	0.499812	0.11572
1365	SIPA1L3	23094	0.49775	0.0896592	0.945919	0.113865	0.787308	0.0532533	0	0.530403	0	0.504454	0.513081	0.115805
1366	RABAC1	10567	0	0.561774	-1	0	0.800215	0.0505422	0.337465	0.042409	0	0.504454	0.368866	0.115914
1367	VSTM2L	128434	0.127302	0.123741	0.995536	0.0836561	0.0630903	0.116576	-1	0	0	0.504454	0.401435	0.116014
1368	AARS2	57505	0.890785	0.0290473	0.679908	0.161696	0.0570579	0.116576	0	0.530403	0	0.504454	0.40145	0.116104
1369	CDC6	990	0.752109	0.0555771	0.999999	0.0371805	0	0.558288	0	0.530403	-1	0	0.466811	0.116248
1370	STEAP4	79689	0.793288	0.0480248	0.640931	0.167506	0.561731	0.0683579	0	0.530403	0	0.504454	0.488148	0.116286
1371	MARK1	4139	0.756661	0.0551898	0.492172	0.179512	0.0630903	0.116576	0	0.530403	-1	0	0.455648	0.1163
1372	NLRC3	197358	0.655079	0.070488	0.999398	0.067196	0.10259	0.116576	0	0.530403	0	0.504454	0.425873	0.11646
1373	ARFGEF3	57221	0.501767	0.0894655	0.516781	0.17622	0.510494	0.077653	-1	0	0	0.504454	0.53543	0.116672
1374	GLTPD2	388323	0.875207	0.0317583	0.713557	0.154919	0	0.558288	-1	0	-1	0	0.593417	0.116713
1375	MTCH2	23788	0	0.561774	1	0.0348567	0.668274	0.0629357	-1	0	0	0.504454	0.45437	0.116977
1376	PPIB	5479	0.566504	0.0801704	0.629698	0.16983	0.856485	0.0410534	0	0.530403	0	0.504454	0.494333	0.116979
1377	RCSD1	92241	0.0650425	0.123741	0.313714	0.191518	0.103282	0.116576	-1	0	-1	0	0.378837	0.117008
1378	KCNAB3	9196	0.883674	0.0302091	0.67646	0.16189	0.0733764	0.116576	0	0.530403	0	0.504454	0.406679	0.117822
1379	RIMS2	9699	0.241861	0.115802	0.999995	0.042409	0.0630903	0.116576	0	0.530403	0	0.504454	0.348594	0.118001
1380	RAD51C	5889	0.890876	0.0290473	0.63699	0.169249	0.232956	0.116576	0	0.530403	0	0.504454	0.444927	0.118046
1381	ACKR4	51554	0.131353	0.123741	0.935547	0.118513	0.861902	0.0393106	0	0.530403	0	0.504454	0.451611	0.118298
1382	ST3GAL5	8869	0	0.561774	0.997621	0.0772657	0.18604	0.116576	0.00829052	0.0608056	0	0.504454	0.304237	0.118566
1383	FCHSD1	89848	0.1007	0.123741	0.766727	0.147947	0.555835	0.069907	-1	0	0	0.504454	0.484627	0.118726
1384	LIMS1	3987	0.430949	0.0939194	0.999933	0.0534469	0.10259	0.116576	0	0.530403	0	0.504454	0.395346	0.118943
1385	NPFF	8620	0.0568963	0.123741	0.999997	0.0408598	0.0630903	0.116576	0	0.530403	0	0.504454	0.297941	0.119254
1386	F13A1	2162	0.183696	0.123741	0.994436	0.0865608	0.74189	0.0553834	0	0.530403	0	0.504454	0.457429	0.119533
1387	NIF3L1	60491	0.109489	0.123741	0.181477	0.20275	0.0570579	0.116576	-1	0	-1	0	0.33192	0.119943
1388	GCNT1	2650	0	0.561774	0.997046	0.0797831	0.18604	0.116576	0.00829052	0.0608056	0	0.504454	0.30418	0.119953
1389	STT3A	3703	0	0.561774	0.258967	0.197715	0.814051	0.0470565	0.00829052	0.0608056	0	0.504454	0.300438	0.119967
1390	ARGLU1	55082	0.127302	0.123741	-1	0	0.0570579	0.116576	-1	0	-1	0	0.297831	0.120105
1391	PSMC4	5704	0.890876	0.0290473	0.999999	0.0371805	0	0.558288	0	0.530403	0	0.504454	0.388773	0.12024
1392	RPL27	6155	0	0.561774	0.528522	0.174671	0.776747	0.0536406	0.0513546	0.0608056	0	0.504454	0.366989	0.120273
1393	ST8SIA1	6489	0	0.561774	0.996363	0.0815259	0.18604	0.116576	0.00829052	0.0608056	0	0.504454	0.304111	0.120896
1394	CHST15	51363	0.732177	0.0573199	0.991429	0.0917893	0.18604	0.116576	0	0.530403	0	0.504454	0.456541	0.120987
1395	FARS2	10667	0.810913	0.038536	0.679908	0.161696	0.30437	0.098567	0	0.530403	0	0.504454	0.455354	0.121047
1396	MARS2	92935	0.810913	0.038536	0.679908	0.161696	0.30437	0.098567	0	0.530403	0	0.504454	0.455354	0.121047
1397	LARS2	23395	0.810913	0.038536	0.679908	0.161696	0.30437	0.098567	0	0.530403	0	0.504454	0.455354	0.121047
1398	OGG1	4968	0.20974	0.123741	0.999995	0.0426026	0.0570579	0.116576	0	0.530403	0	0.504454	0.339368	0.121074
1399	PDIA5	10954	0.736821	0.0573199	0.78145	0.146398	0.530777	0.0733927	0	0.530403	0	0.504454	0.494185	0.121168
1400	KDM5A	5927	0.105736	0.123741	0.993678	0.0879163	0	0.558288	0.103631	0.0540279	0	0.504454	0.328785	0.121366
1401	S100A4	6275	0.0568963	0.123741	0	0.601278	0.464093	0.0838497	0.184253	0.0526723	0	0.504454	0.269804	0.121428
1402	GALNT1	2589	0	0.561774	0.258967	0.197715	0.742174	0.0553834	0.150125	0.0536406	0	0.504454	0.351569	0.121611
1403	EPHA10	284656	0.655079	0.070488	0.998136	0.0757165	0.0630903	0.116576	0	0.530403	0	0.504454	0.411923	0.121615
1404	GIMAP1	170575	0.431428	0.0939194	-1	0	0.633978	0.0648722	-1	0	0	0.504454	0.484354	0.122556
1405	PNPT1	87178	0	0.561774	0.999988	0.045701	0.910238	0.024787	0	0.530403	0	0.504454	0.390812	0.122612
1406	EI24	9538	0	0.561774	0.999984	0.0464756	0.797648	0.0507359	0	0.530403	-1	0	0.473276	0.122735
1407	KIF17	57576	0.890876	0.0290473	0.3917	0.189582	0.0630903	0.116576	0	0.530403	0	0.504454	0.36418	0.123001
1408	WDR1	9948	0.0650425	0.123741	0.99999	0.0445391	0.103282	0.116576	0	0.530403	0	0.504454	0.315281	0.123037
1409	CHCHD10	400916	0	0.561774	0.999993	0.0437645	0.903072	0.0261425	0	0.530403	0	0.504454	0.39006	0.123054
1410	B3GNT2	10678	0	0.561774	0.994362	0.0865608	0.18604	0.116576	0.00829052	0.0608056	0	0.504454	0.303911	0.123547
1411	HTRA1	5654	0	0.561774	0.994425	0.0865608	0.139676	0.116576	0.0513546	0.0608056	0	0.504454	0.319512	0.123547
1412	COG7	91949	0	0.561774	0.819084	0.141751	0.18604	0.116576	0.392944	0.0371805	0	0.504454	0.392642	0.123606
1413	TEX14	56155	0.826327	0.0375678	0.763207	0.149497	0	0.558288	-1	0	-1	0	0.594215	0.123622
1414	NUP98	4928	0.288326	0.111348	0.999959	0.0503486	0.226053	0.116576	0	0.530403	0	0.504454	0.402478	0.123799
1415	USF1	7391	0.866545	0.0325329	1	0.0360186	0	0.558288	0	0.530403	0	0.504454	0.386177	0.123843
1416	SGSM1	129049	0.49775	0.0896592	0.496653	0.179318	0.428757	0.0886909	-1	0	0	0.504454	0.516262	0.123871
1417	B3GNT5	84002	0	0.561774	0.983989	0.0981797	0.18604	0.116576	0.110862	0.0540279	0	0.504454	0.35125	0.123894
1418	OXER1	165140	0.986671	0.00619675	0.343471	0.190163	0	0.558288	0	0.530403	0	0.504454	0.315876	0.124095
1419	ATG16L1	55054	0	0.561774	0.979969	0.101278	0.149698	0.116576	0.216552	0.0526723	0	0.504454	0.368439	0.124148
1420	TRAPPC11	60684	0	0.561774	0.982189	0.0991479	0.062167	0.116576	0.112545	0.0540279	0	0.504454	0.315173	0.124335
1421	KLF10	7071	0	0.561774	0.999994	0.0427963	0	0.558288	0.622794	0.0261425	0	0.504454	0.357834	0.124345
1422	FAM120B	84498	0	0.561774	0.190144	0.20275	0	0.558288	0.908166	0.0114253	-1	0	0.347259	0.124356
1423	ARC	23237	0	0.561774	0.999985	0.0464756	0.794403	0.0524787	0	0.530403	-1	0	0.472822	0.12437
1424	MYADM	91663	0	0.561774	0.999967	0.0486057	0.103282	0.116576	-1	0	-1	0	0.440453	0.124434
1425	B3GALNT1	8706	0	0.561774	0.953611	0.11251	0.18604	0.116576	0.309851	0.0478311	0	0.504454	0.3929	0.124542
1426	RABL3	285282	0.90694	0.0245933	0.970485	0.1067	0	0.558288	-1	0	0	0.504454	0.484367	0.12519
1427	SCN7A	6332	0.401573	0.0941131	0.898299	0.127033	0.206134	0.116576	0	0.530403	-1	0	0.508876	0.125203
1428	NIN	51199	0.57914	0.0793958	0.995271	0.0844307	0.280094	0.100697	0	0.530403	0	0.504454	0.457577	0.125253
1429	PLXND1	23129	0.101005	0.123741	0.999981	0.0468629	0.159122	0.116576	0	0.530403	0	0.504454	0.343341	0.125319
1430	LETM2	137994	0.0650425	0.123741	0.414666	0.189001	0.668274	0.0629357	-1	0	0	0.504454	0.429115	0.12542
1431	PPP4R3A	55671	0	0.561774	0.999991	0.0441518	0	0.558288	0.168651	0.0536406	-1	0	0.352667	0.125438
1432	SUFU	51684	0.737353	0.0573199	0.999993	0.0439582	0	0.558288	0	0.530403	-1	0	0.464673	0.125659
1433	DDX4	54514	0.890876	0.0290473	0.0895695	0.20275	0.10259	0.116576	0	0.530403	0	0.504454	0.312688	0.126021
1434	TRAM2	9697	0	0.561774	0.876002	0.133036	0.946005	0.0199458	-1	0	0	0.504454	0.477145	0.126043
1435	RASL10B	91608	0.808097	0.046282	0.999824	0.0580945	0	0.558288	-1	0	0	0.504454	0.474714	0.126387
1436	PTCD3	55037	0.0650425	0.123741	0.45121	0.183385	0.668274	0.0629357	0	0.530403	-1	0	0.436059	0.126405
1437	SLC35A1	10559	0.750644	0.0559644	0.409522	0.189194	0.62035	0.0656468	0	0.530403	0	0.504454	0.458792	0.126584
1438	ATG9B	285973	0	0.561774	0.970102	0.106894	0.149698	0.116576	0.216552	0.0526723	0	0.504454	0.36744	0.126591
1439	SRM	6723	0.279131	0.111348	0.233853	0.20275	0	0.558288	0.00829052	0.0608056	-1	0	0.275741	0.126982
1440	MTMR3	8897	0	0.561774	0.999999	0.0375678	0	0.558288	0.51671	0.0315647	0	0.504454	0.343765	0.126983
1441	NUP210	23225	-1	0	0.999944	0.0518978	0.735492	0.0553834	0	0.530403	0	0.504454	0.464395	0.127155
1442	LAMC2	3918	0.6016	0.0780403	0.98736	0.0962432	0.329847	0.0939194	0	0.530403	0	0.504454	0.468723	0.127259
1443	BEST1	7439	0.594145	0.0786212	0.648391	0.165763	0.747804	0.0551898	0	0.530403	0	0.504454	0.488159	0.128154
1444	CDC42EP2	10435	0.6018	0.0780403	0.935442	0.118706	0.495291	0.0778466	0	0.530403	0	0.504454	0.489342	0.128276
1445	GRIPAP1	56850	0	0.561774	0.984407	0.0981797	0.677762	0.0621611	-1	0	-1	0	0.605146	0.128503
1446	DENND1C	79958	0.638344	0.0739737	0.584509	0.172347	0	0.558288	0.117047	0.0540279	0	0.504454	0.381124	0.128523
1447	ZFYVE28	57732	0.1007	0.123741	0.999791	0.05945	0.313018	0.098567	0	0.530403	0	0.504454	0.375342	0.128528
1448	UROD	7389	0.20974	0.123741	0.419852	0.188807	0	0.558288	0.00829052	0.0608056	-1	0	0.299247	0.128695
1449	NUAK2	81788	0.655079	0.070488	0.99368	0.0879163	0	0.558288	-1	0	-1	0	0.602069	0.129009
1450	ARHGAP4	393	0.49775	0.0896592	0.999062	0.0702943	0.191742	0.116576	0	0.530403	0	0.504454	0.428586	0.129139
1451	CDH23	64072	0.127302	0.123741	0.993719	0.0879163	0.588393	0.0675833	0	0.530403	0	0.504454	0.424144	0.129171
1452	PBLD	64081	0.229692	0.123741	0.999959	0.0503486	0	0.558288	-1	0	-1	0	0.493081	0.129307
1453	CDK3	1018	0.655079	0.070488	0.252853	0.19849	0	0.558288	0.263342	0.0501549	0	0.504454	0.365077	0.129385
1454	TMBIM6	7009	0	0.561774	0.999957	0.0503486	0.903363	0.0261425	0	0.530403	0	0.504454	0.390087	0.129436
1455	NT5C3A	51251	0	0.561774	0.982105	0.0993416	0.0570579	0.116576	0.00829052	0.0608056	0	0.504454	0.264187	0.129838
1456	RAET1E	135250	0.0568963	0.123741	0.0727945	0.20275	0.693752	0.0611929	0	0.530403	-1	0	0.335313	0.130026
1457	RASGRP2	10235	0.638344	0.0739737	0.974843	0.103408	0.302372	0.098567	0	0.530403	0	0.504454	0.467238	0.130347
1458	CLDN1	9076	0	0.561774	1	0.0348567	0.863306	0.038536	0	0.530403	0	0.504454	0.385829	0.130385
1459	SLC35A2	7355	0.594231	0.0786212	0.777273	0.146398	0.62035	0.0656468	0	0.530403	0	0.504454	0.488024	0.130447
1460	GRTP1	79774	0.500386	0.0896592	0.352144	0.189969	-1	0	-1	0	-1	0	0.650399	0.130508
1461	NPR2	4882	0.872583	0.0317583	0.999994	0.0427963	0	0.558288	0	0.530403	0	0.504454	0.386824	0.130645
1462	E2F3	1871	0.0849075	0.123741	0.965161	0.10883	0	0.558288	0.173888	0.0536406	0	0.504454	0.338163	0.130741
1463	ARAP2	116984	0.638344	0.0739737	0.205285	0.20275	0	0.558288	0.284655	0.0482184	0	0.504454	0.357116	0.130795
1464	EXD2	55218	0.279131	0.111348	0	0.601278	0.785182	0.0534469	-1	0	-1	0	0.471478	0.130905
1465	UBIAD1	29914	0	0.561774	0.383892	0.189582	0.972414	0.0147173	0	0.530403	-1	0	0.401425	0.131083
1466	RAPGEF6	51735	0.638344	0.0739737	0.710091	0.155306	0.602231	0.0668087	0	0.530403	0	0.504454	0.483534	0.131184
1467	ADAM19	8728	0.101005	0.123741	0.794246	0.145043	0.828487	0.0429899	0	0.530403	0	0.504454	0.423846	0.131432
1468	RBSN	64145	0	0.561774	0.716036	0.154919	0.313018	0.098567	0.289844	0.0482184	0	0.504454	0.388809	0.131936
1469	TRAPPC2L	51693	0	0.561774	0.730342	0.152789	0.376344	0.0896592	0.107009	0.0540279	0	0.504454	0.359038	0.132182
1470	ASIC1	41	0.401573	0.0941131	0.993122	0.0886909	0.366655	0.0939194	0	0.530403	0	0.504454	0.447155	0.132185
1471	FCHO1	23149	0.0650425	0.123741	0.674805	0.16189	0	0.558288	0.394909	0.0371805	0	0.504454	0.340984	0.132187
1472	LOXL1	4016	0.105736	0.123741	0.673128	0.162277	0.484249	0.0797831	0	0.530403	-1	0	0.460374	0.132205
1473	NHLRC3	387921	0	0.561774	0.999924	0.0540279	0.789475	0.052866	0	0.530403	-1	0	0.472122	0.132285
1474	SLC35C2	51006	0.50411	0.0894655	0.677609	0.16189	0.062167	0.116576	-1	0	0	0.504454	0.445628	0.132326
1475	PTPRM	5797	0.127302	0.123741	0.999903	0.0546088	0.10259	0.116576	0	0.530403	0	0.504454	0.335409	0.132415
1476	NENF	29937	0.0568963	0.123741	0.936925	0.118125	0.0570579	0.116576	-1	0	0	0.504454	0.361337	0.1328
1477	CPPED1	55313	0	0.561774	0.999896	0.0548025	0.789475	0.052866	0	0.530403	-1	0	0.472118	0.133021
1478	MSRA	4482	0.105736	0.123741	0.949399	0.113091	0.233749	0.116576	0	0.530403	-1	0	0.445755	0.133142
1479	RHBG	57127	0.402315	0.0941131	0.193119	0.20275	0.836677	0.0420217	0	0.530403	0	0.504454	0.397688	0.13326
1480	AXIN2	8313	0.609301	0.0778466	0.999999	0.0381487	0	0.558288	0	0.530403	-1	0	0.445145	0.133984
1481	STK38L	23012	0.655079	0.070488	0.0601739	0.20275	0.103282	0.116576	0	0.530403	-1	0	0.344012	0.134237
1482	EPG5	57724	0	0.561774	0.981913	0.0995352	0.572314	0.0679706	-1	0	-1	0	0.582477	0.134361
1483	MCEMP1	199675	0	0.561774	0.999896	0.0548025	0.757085	0.0544152	0	0.530403	-1	0	0.467514	0.134526
1484	DOK3	79930	0	0.561774	0.999896	0.0548025	0.757085	0.0544152	0	0.530403	-1	0	0.467514	0.134526
1485	TRAPPC6A	79090	0	0.561774	0.915858	0.123548	0.18604	0.116576	0.107009	0.0540279	0	0.504454	0.34309	0.13458
1486	ALG9	79796	0	0.561774	0.553283	0.174671	0.530777	0.0733927	0.00829052	0.0608056	0	0.504454	0.312686	0.134664
1487	ALG1	56052	0	0.561774	0.553283	0.174671	0.530777	0.0733927	0.00829052	0.0608056	0	0.504454	0.312686	0.134664
1488	KCNIP2	30819	0.587454	0.0793958	0.992979	0.0892719	0.0733764	0.116576	0	0.530403	0	0.504454	0.406764	0.134703
1489	IL17C	27189	0.0568963	0.123741	0.901984	0.12684	0	0.558288	0.263342	0.0501549	0	0.504454	0.340286	0.134838
1490	GFRA2	2675	0	0.561774	0.999976	0.0476375	0.663377	0.0631294	0	0.530403	-1	0	0.453617	0.134967
1491	CHSY1	22856	0	0.561774	0.959633	0.110767	0.18604	0.116576	0.00829052	0.0608056	0	0.504454	0.300397	0.135014
1492	POMGNT1	55624	0	0.561774	0.258967	0.197715	0.62035	0.0656468	0.00829052	0.0608056	0	0.504454	0.277513	0.135263
1493	ARHGAP6	395	0.63857	0.0739737	0.985809	0.0975988	0.103282	0.116576	0	0.530403	0	0.504454	0.422672	0.135596
1494	STK38	11329	0.886393	0.0300155	0.978054	0.102053	0	0.558288	0	0.530403	-1	0	0.482613	0.135608
1495	TG	7038	0.187652	0.123741	0.914214	0.123935	0.239873	0.111541	0	0.530403	-1	0	0.469776	0.135622
1496	ST3GAL6	10402	0	0.561774	0.95383	0.112316	0.18604	0.116576	0.00829052	0.0608056	0	0.504454	0.299804	0.135688
1497	BBOF1	80127	0	0.561774	0.3917	0.189582	0	0.558288	0.848415	0.0152982	-1	0	0.386739	0.135757
1498	CLMN	79789	0.0650425	0.123741	0.412203	0.189001	0.529791	0.0735864	0	0.530403	-1	0	0.406233	0.135942
1499	PEX2	5828	0	0.561774	1	0.0348567	0.818868	0.0433772	0	0.530403	0	0.504454	0.380983	0.136041
1500	DDX39B	7919	0.918107	0.0220759	0.999105	0.0697134	0	0.558288	0	0.530403	0	0.504454	0.391547	0.136602
1501	BNIP2	663	0.49775	0.0896592	0.968264	0.107862	0.414043	0.0888846	0	0.530403	0	0.504454	0.466596	0.136624
1502	HCRTR1	3061	0.131353	0.123741	0.911673	0.124129	0	0.558288	0.103631	0.0540279	0	0.504454	0.327832	0.13741
1503	PPP1R12A	4659	0.273288	0.111348	0.999295	0.0675833	0.103282	0.116576	0	0.530403	0	0.504454	0.368759	0.137622
1504	TXNDC2	84203	0.736218	0.0573199	0.904529	0.126259	0	0.558288	-1	0	-1	0	0.603033	0.137958
1505	MARCKS	4082	0.416999	0.0941131	0.10881	0.20275	0.368445	0.0939194	0	0.530403	-1	0	0.395654	0.138099
1506	UPP1	7378	0	0.561774	0.999956	0.0503486	0	0.558288	0.00829052	0.0608056	-1	0	0.272758	0.138641
1507	FMNL1	752	0.0650425	0.123741	0.406367	0.189194	0.495291	0.0778466	0	0.530403	-1	0	0.399069	0.139003
1508	NMI	9111	0	0.561774	0.99956	0.0640976	0	0.558288	0.275348	0.0482184	-1	0	0.381129	0.139153
1509	APPBP2	10513	0.500102	0.0896592	0.0658381	0.20275	0.291747	0.100697	0	0.530403	-1	0	0.375977	0.13924
1510	GGCX	2677	0.20974	0.123741	0.130453	0.20275	0.530777	0.0733927	0	0.530403	-1	0	0.386926	0.139558
1511	MAPKAPK3	7867	0.826327	0.0375678	0.999992	0.0439582	0	0.558288	0	0.530403	0	0.504454	0.381805	0.140088
1512	ETAA1	54465	0.273288	0.111348	0.999374	0.0673896	0	0.558288	-1	0	-1	0	0.507486	0.140127
1513	SEMA3B	7869	0.0568963	0.123741	0.999557	0.0640976	0.139676	0.116576	0	0.530403	0	0.504454	0.322408	0.140232
1514	CLYBL	171425	0.476493	0.091983	0.563714	0.173896	0.0570579	0.116576	0	0.530403	-1	0	0.419991	0.140243
1515	DOCK10	55619	0.49775	0.0896592	0.993335	0.0886909	0.0630903	0.116576	0	0.530403	0	0.504454	0.390671	0.140361
1516	SYTL3	94120	0.230562	0.123741	0.962675	0.109605	0.562481	0.0683579	0	0.530403	0	0.504454	0.442264	0.140367
1517	NFAT5	10725	0.109489	0.123741	0.862843	0.135747	0	0.558288	0.20341	0.0526723	0	0.504454	0.342159	0.140592
1518	B4GALT4	8702	0	0.561774	0.911584	0.124129	0.18604	0.116576	0.00829052	0.0608056	0	0.504454	0.295429	0.140626
1519	GABRE	2564	0.594145	0.0786212	0.825746	0.140201	0.451331	0.0846243	0	0.530403	0	0.504454	0.470266	0.140673
1520	NLRP2	55655	0.75682	0.0551898	0.793236	0.145043	0.062167	0.116576	0	0.530403	0	0.504454	0.401985	0.140694
1521	LST1	7940	-1	0	0.631892	0.16983	0.18604	0.116576	-1	0	-1	0	0.613121	0.140706
1522	ALG5	29880	0	0.561774	0.258967	0.197715	0.530777	0.0733927	0.00829052	0.0608056	0	0.504454	0.265697	0.140766
1523	MMP1	4312	0	0.561774	0.878137	0.132455	0	0.558288	0.897599	0.0120062	0	0.504454	0.376902	0.141079
1524	XCR1	2829	0.131353	0.123741	0.90949	0.124903	0.684246	0.0613865	0	0.530403	0	0.504454	0.428658	0.141528
1525	IFIH1	64135	0.918107	0.0220759	0.997721	0.077072	0	0.558288	0	0.530403	0	0.504454	0.391408	0.141588
1526	B3GNT3	10331	0	0.561774	0.900096	0.127033	0.18604	0.116576	0.00829052	0.0608056	0	0.504454	0.294222	0.141792
1527	B3GNT4	79369	0	0.561774	0.900096	0.127033	0.18604	0.116576	0.00829052	0.0608056	0	0.504454	0.294222	0.141792
1528	APEH	327	0	0.561774	0.999966	0.048993	0.555436	0.069907	0	0.530403	-1	0	0.436315	0.141957
1529	EFL1	79631	0.855098	0.035244	0.983249	0.0981797	0	0.558288	0	0.530403	-1	0	0.479077	0.142179
1530	DENND3	22898	0.501767	0.0894655	0.393322	0.189582	0	0.558288	0.117047	0.0540279	0	0.504454	0.335527	0.142362
1531	CLASP1	23332	0	0.561774	1	0.0350503	0.319264	0.098567	0	0.530403	-1	0	0.391259	0.142435
1532	PLEKHB1	58473	0.301555	0.108249	0.198622	0.20275	0.329663	0.0939194	-1	0	0	0.504454	0.392244	0.142992
1533	CCL28	56477	0.0568963	0.123741	0.997858	0.0766847	0.264601	0.103408	0	0.530403	0	0.504454	0.350371	0.143236
1534	ZNF622	90441	0	0.561774	0.999353	0.0673896	0.062167	0.116576	-1	0	-1	0	0.416337	0.143309
1535	CLEC5A	23601	0	0.561774	0.999997	0.0406662	0.825997	0.0431836	0	0.530403	0	0.504454	0.381769	0.14351
1536	RASAL3	64926	0.49775	0.0896592	0.951102	0.11251	0.316796	0.098567	0	0.530403	0	0.504454	0.448721	0.143911
1537	KPNA2	3838	0.543482	0.0817196	0.337324	0.19055	0.633978	0.0648722	0	0.530403	0	0.504454	0.422848	0.144725
1538	INCA1	388324	0.415354	0.0941131	0.99489	0.0859799	0	0.558288	-1	0	-1	0	0.547308	0.144757
1539	SLC25A37	51312	0.402367	0.0941131	0.587054	0.172153	0.668274	0.0629357	0	0.530403	0	0.504454	0.4436	0.145208
1540	DIXDC1	85458	0.456075	0.0931448	0.988599	0.0941131	0.0630903	0.116576	0	0.530403	0	0.504454	0.384159	0.145321
1541	PTPRR	5801	0.273288	0.111348	0.997356	0.0788149	0.10259	0.116576	0	0.530403	0	0.504454	0.368349	0.145379
1542	KCNMB4	27345	0.401573	0.0941131	0.989839	0.0935321	0.0733764	0.116576	0	0.530403	0	0.504454	0.379897	0.145536
1543	PPP1R1B	84152	0.405263	0.0941131	0.988337	0.0943067	0.0630903	0.116576	0	0.530403	0	0.504454	0.376387	0.145963
1544	MAN2A2	4122	0	0.561774	0.703163	0.156274	0.18604	0.116576	0.150125	0.0536406	0	0.504454	0.331467	0.14598
1545	STAC3	246329	0	0.561774	0.982986	0.0981797	0.464119	0.0838497	-1	0	-1	0	0.557574	0.146225
1546	SH2D2A	9047	0.101005	0.123741	0.882257	0.131681	0	0.558288	0.0513546	0.0608056	0	0.504454	0.296743	0.146374
1547	PRAM1	84106	0.564218	0.0803641	0.999983	0.0464756	0	0.558288	0	0.530403	-1	0	0.437784	0.146445
1548	SERGEF	26297	0.49775	0.0896592	0.990635	0.0927576	0	0.558288	-1	0	-1	0	0.566941	0.146474
1549	NAB2	4665	0.109489	0.123741	0.999366	0.0673896	0	0.558288	-1	0	-1	0	0.443525	0.146643
1550	PKP4	8502	0.127302	0.123741	0.965	0.10883	0.494019	0.0778466	0	0.530403	0	0.504454	0.408401	0.146646
1551	TBCC	6903	0.504396	0.0894655	0.209722	0.20275	0.0630903	0.116576	0	0.530403	-1	0	0.354835	0.147239
1552	TMEM150B	284417	0	0.561774	0.696225	0.156855	0.77585	0.0536406	-1	0	-1	0	0.571742	0.147602
1553	STYK1	55359	0.730752	0.0573199	0.40681	0.189194	0.316796	0.098567	0	0.530403	0	0.504454	0.411101	0.147661
1554	CHST10	9486	0	0.561774	0.810057	0.142719	0.18604	0.116576	0.00829052	0.0608056	0	0.504454	0.284482	0.147788
1555	ITGA7	3679	0.40573	0.0941131	0.983089	0.0981797	0.238458	0.116576	0	0.530403	0	0.504454	0.42336	0.148065
1556	SH3RF1	57630	0.273288	0.111348	0.994337	0.0867545	0.239873	0.111541	0	0.530403	0	0.504454	0.401941	0.14808
1557	HHEX	3087	0.752343	0.0553834	1	0.0348567	0	0.558288	0	0.530403	0	0.504454	0.373476	0.148094
1558	SKAP1	8631	0.576978	0.0795895	0.939785	0.116576	0.0733764	0.116576	0	0.530403	0	0.504454	0.39998	0.148282
1559	LYST	1130	0.325519	0.0993416	0.999997	0.0408598	0	0.558288	-1	0	0	0.504454	0.392636	0.148327
1560	SDF2	6388	0	0.561774	0.940797	0.115995	0.530777	0.0733927	-1	0	-1	0	0.566164	0.14835
1561	RGCC	28984	0.273288	0.111348	1	0.0348567	0	0.558288	0	0.530403	-1	0	0.380693	0.148633
1562	ARL4C	10123	0.808097	0.046282	0.0658381	0.20275	0.103282	0.116576	0	0.530403	0	0.504454	0.295381	0.148877
1563	TSACC	128229	0.273288	0.111348	0.997528	0.077653	0	0.558288	-1	0	-1	0	0.507178	0.148944
1564	BANF1	8815	0.459998	0.0921766	0.12139	0.20275	0.226053	0.116576	0	0.530403	-1	0	0.375524	0.148946
1565	CDC42EP3	10602	0	0.561774	0.781113	0.146398	0.103282	0.116576	0.0708264	0.0608056	0	0.504454	0.294263	0.149128
1566	PHLDB2	90102	0.127302	0.123741	0.997945	0.0766847	0.176872	0.116576	0	0.530403	0	0.504454	0.355266	0.149468
1567	ADGRE3	84658	0	0.561774	0.999987	0.045701	0.825997	0.0431836	0	0.530403	0	0.504454	0.381768	0.149587
1568	EMB	133418	0.127302	0.123741	0.997728	0.077072	0.0630903	0.116576	0	0.530403	0	0.504454	0.321367	0.149735
1569	POLG2	11232	0	0.561774	0.598479	0.171572	0.275669	0.100697	0.00829052	0.0608056	0	0.504454	0.277942	0.149777
1570	KLF7	8609	0	0.561774	1	0.0348567	0	0.558288	0.144472	0.0540279	0	0.504454	0.276019	0.14982
1571	RPGRIP1L	23322	0.0568963	0.123741	0.997634	0.0772657	0.0630903	0.116576	0	0.530403	0	0.504454	0.297705	0.149868
1572	ST8SIA4	7903	0.189467	0.123741	0.997621	0.0772657	0.18604	0.116576	0	0.530403	0	0.504454	0.373083	0.149868
1573	NOXO1	124056	0.290861	0.111348	0.621073	0.170798	0.0733764	0.116576	0	0.530403	-1	0	0.39957	0.149953
1574	SIVA1	10572	0.0568963	0.123741	0.722481	0.15395	0.0570579	0.116576	0	0.530403	-1	0	0.331847	0.15005
1575	NIPA1	123606	0.40422	0.0941131	0.193119	0.20275	0.090095	0.116576	0	0.530403	-1	0	0.343849	0.150146
1576	MTX1	4580	0	0.561774	0.735325	0.152595	0.903072	0.0261425	0	0.530403	-1	0	0.451953	0.150576
1577	PPP1R3B	79660	0	0.561774	0.999296	0.0675833	0	0.558288	0.593291	0.0282727	0	0.504454	0.353981	0.150593
1578	MAGED1	9500	0	0.561774	1	0.0354376	0	0.558288	0.103631	0.0540279	0	0.504454	0.264384	0.1507
1579	COBL	23242	0	0.561774	0.982057	0.0995352	0.428495	0.0888846	-1	0	-1	0	0.548528	0.150823
1580	NRDC	4898	0	0.561774	0.994972	0.0857862	0.251477	0.103408	-1	0	-1	0	0.499653	0.150997
1581	NNAT	4826	-1	0	0.999997	0.0408598	0	0.558288	-1	0	-1	0	0.5	0.151035
1582	GALNT6	11226	0	0.561774	0.258967	0.197715	0.376344	0.0896592	0.00829052	0.0608056	0	0.504454	0.242682	0.151148
1583	ABO	28	0	0.561774	0.729689	0.152789	0.18604	0.116576	0.00829052	0.0608056	0	0.504454	0.275319	0.151403
1584	DDIT4	54541	0	0.561774	1	0.0348567	0.0570579	0.116576	0	0.530403	-1	0	0.309717	0.15165
1585	MIP	4284	0.229773	0.123741	0.973985	0.104376	0.381919	0.0896592	0	0.530403	0	0.504454	0.41685	0.151911
1586	VCAN	1462	0	0.561774	0.999194	0.0687452	0.889791	0.0300155	0	0.530403	0	0.504454	0.388577	0.151965
1587	RPS26	6231	0.127302	0.123741	0.528522	0.174671	0.776747	0.0536406	0	0.530403	0	0.504454	0.393025	0.151975
1588	XPC	7508	0.674708	0.0677769	0.769053	0.147366	0.0570579	0.116576	0	0.530403	0	0.504454	0.387447	0.152206
1589	WWC1	23286	0.0921636	0.123741	0.981347	0.100697	0.34979	0.0939194	0	0.530403	0	0.504454	0.377129	0.152478
1590	SERPINC1	462	0.48547	0.0898528	0.956826	0.111929	0.139676	0.116576	0	0.530403	0	0.504454	0.409733	0.152577
1591	RIOK2	55781	0.655079	0.070488	0.999797	0.05945	0	0.558288	0	0.530403	-1	0	0.452317	0.153092
1592	DIP2B	57609	0	0.561774	0.997344	0.0788149	0.0630903	0.116576	-1	0	-1	0	0.416617	0.15329
1593	VASH1	22846	0	0.561774	0.997341	0.0788149	0.137887	0.116576	-1	0	-1	0	0.456667	0.15329
1594	MPP2	4355	0.101005	0.123741	0.176243	0.20275	0.302372	0.098567	-1	0	0	0.504454	0.321877	0.153404
1595	AFAP1L2	84632	0.454868	0.0931448	0.999977	0.0476375	0	0.558288	-1	0	0	0.504454	0.418607	0.153507
1596	CCDC136	64753	0	0.561774	0.409021	0.189194	0.812042	0.0487994	-1	0	-1	0	0.513561	0.153609
1597	FAM162A	26355	0	0.561774	0.997211	0.0792022	0.0570579	0.116576	-1	0	-1	0	0.412491	0.153612
1598	UBP1	7342	0.313675	0.107668	0.994354	0.0865608	0	0.558288	-1	0	-1	0	0.519081	0.153819
1599	IFNAR2	3455	0.273288	0.111348	0.388023	0.189582	0	0.558288	0.145213	0.0540279	0	0.504454	0.305351	0.153857
1600	PSTPIP1	9051	0.0650425	0.123741	0.872415	0.133424	0.537105	0.0730054	0	0.530403	0	0.504454	0.384388	0.154077
1601	ZC3H15	55854	0.127302	0.123741	0.738313	0.152401	0	0.558288	0.0513546	0.0608056	0	0.504454	0.288532	0.154152
1602	PRR5L	79899	0	0.561774	1	0.0364059	0.0570579	0.116576	0	0.530403	-1	0	0.309717	0.154211
1603	MRPS31	10240	0.101005	0.123741	0.45121	0.183385	0.785182	0.0534469	0	0.530403	0	0.504454	0.375128	0.154416
1604	MRPL17	63875	0.101005	0.123741	0.45121	0.183385	0.785182	0.0534469	0	0.530403	0	0.504454	0.375128	0.154416
1605	HEBP1	50865	0	0.561774	0.452406	0.18261	0.0570579	0.116576	0.103631	0.0540279	0	0.504454	0.24668	0.154656
1606	PHF14	9678	0.463039	0.091983	0.999963	0.0491867	0	0.558288	-1	0	0	0.504454	0.420113	0.15466
1607	IFI6	2537	0	0.561774	0.999214	0.0681642	0.668274	0.0629357	0	0.530403	-1	0	0.454272	0.15485
1608	C1QA	712	0.131353	0.123741	0.995215	0.084818	0.139676	0.116576	0	0.530403	0	0.504454	0.346753	0.154895
1609	PMAIP1	5366	0	0.561774	1	0.0348567	0.668274	0.0629357	0	0.530403	0	0.504454	0.363496	0.15529
1610	NIPBL	25836	0.241876	0.115802	0.999999	0.0375678	0	0.558288	0	0.530403	-1	0	0.372953	0.155313
1611	RGS10	6001	0.49775	0.0896592	0.93571	0.118513	0.0630903	0.116576	0	0.530403	0	0.504454	0.384803	0.155571
1612	POLE3	54107	0.0849075	0.123741	0.690238	0.157049	0	0.558288	0.00829052	0.0608056	0	0.504454	0.24265	0.155796
1613	HOOK3	84376	0	0.561774	0.99602	0.0821069	0.204914	0.116576	-1	0	-1	0	0.483561	0.156004
1614	NFKBID	84807	0.609072	0.0778466	0.999785	0.05945	0	0.558288	-1	0	0	0.504454	0.445081	0.156013
1615	ADGRG3	222487	0	0.561774	0.999997	0.0408598	0.757085	0.0544152	0	0.530403	0	0.504454	0.374021	0.156028
1616	FXYD5	53827	0.584296	0.0793958	0.923641	0.121418	0	0.558288	-1	0	-1	0	0.575152	0.156063
1617	UNG	7374	0.0650425	0.123741	0.994096	0.0869481	0.0570579	0.116576	0	0.530403	0	0.504454	0.298189	0.156257
1618	PCNT	5116	0	0.561774	0.999999	0.0379551	0.062167	0.116576	0	0.530403	-1	0	0.312333	0.156701
1619	TMEM150A	129303	0	0.561774	0.984295	0.0981797	0.312183	0.098567	-1	0	-1	0	0.51695	0.156739
1620	DUSP2	1844	0.273288	0.111348	0.983948	0.0981797	0.226053	0.116576	0	0.530403	0	0.504454	0.398033	0.157139
1621	SMC3	9126	0.941609	0.0182029	0	0.601278	0.139676	0.116576	0	0.530403	0	0.504454	0.26882	0.157204
1622	LOXL3	84695	0.570149	0.0799768	0.999878	0.0563517	0	0.558288	0	0.530403	-1	0	0.438756	0.157435
1623	ABLIM1	3983	0.0650425	0.123741	0.958699	0.11096	0.368445	0.0939194	0	0.530403	0	0.504454	0.368233	0.157793
1624	ARHGEF4	50649	0.63857	0.0739737	0.760502	0.149884	0.159122	0.116576	0	0.530403	0	0.504454	0.414015	0.157922
1625	SAMM50	25813	0	0.561774	0.580886	0.172928	0.903072	0.0261425	0	0.530403	-1	0	0.428115	0.157999
1626	SDC3	9672	0	0.561774	0.997761	0.0768784	0.889791	0.0300155	0	0.530403	0	0.504454	0.388434	0.158085
1627	FGD3	89846	0.49775	0.0896592	0.911941	0.124129	0.062167	0.116576	0	0.530403	0	0.504454	0.381961	0.158131
1628	RAD51B	5890	0.890876	0.0290473	0.689198	0.157049	0	0.558288	0	0.530403	-1	0	0.443511	0.15817
1629	TNFAIP6	7130	0	0.561774	0.999991	0.0439582	0.264601	0.103408	0	0.530403	-1	0	0.378598	0.158332
1630	STUB1	10273	0.687848	0.0658404	1	0.0354376	0	0.558288	0	0.530403	0	0.504454	0.365874	0.158355
1631	CD300E	342510	0	0.561774	0	0.601278	0	0.558288	0	0.530403	0.201249	0.00348567	0.0402498	0.158373
1632	TSPAN7	7102	0	0.561774	0	0.601278	0	0.558288	0	0.530403	0.201249	0.00348567	0.0402498	0.158373
1633	LALBA	3906	0	0.561774	0.567401	0.173896	0.18604	0.116576	0.00829052	0.0608056	0	0.504454	0.255127	0.158481
1634	SMG1	23049	0.655079	0.070488	0.999541	0.0650658	0	0.558288	0	0.530403	-1	0	0.452285	0.158496
1635	SRPK2	6733	0.655079	0.070488	0.999525	0.0652595	0	0.558288	0	0.530403	-1	0	0.452283	0.158677
1636	RPL10A	4736	0	0.561774	0.528522	0.174671	0.0570579	0.116576	0.0513546	0.0608056	0	0.504454	0.238496	0.158729
1637	ST6GALNAC1	55808	0	0.561774	0.53163	0.174671	0.18604	0.116576	0.00829052	0.0608056	0	0.504454	0.250301	0.158729
1638	YTHDF1	54915	0.0650425	0.123741	0.996586	0.0811387	0	0.558288	-1	0	-1	0	0.417776	0.158806
1639	SAE1	10055	0.741154	0.0571263	0.999995	0.0414407	0	0.558288	0	0.530403	0	0.504454	0.372181	0.159166
1640	GAS7	8522	0.0650425	0.123741	0.405457	0.189388	0.103282	0.116576	-1	0	0	0.504454	0.303291	0.15939
1641	LZTS3	9762	0.101005	0.123741	0.395334	0.189388	0.0630903	0.116576	-1	0	0	0.504454	0.299437	0.15939
1642	PSTPIP2	9050	0.0650425	0.123741	0.378847	0.189582	0.103282	0.116576	-1	0	0	0.504454	0.297979	0.159453
1643	MMP25	64386	0	0.561774	0.999896	0.0548025	0.825997	0.0431836	0	0.530403	0	0.504454	0.381759	0.159497
1644	IL16	3603	0.0568963	0.123741	0.990817	0.0925639	0.139676	0.116576	0	0.530403	0	0.504454	0.321532	0.159741
1645	VIPR2	7434	0.131353	0.123741	0.358699	0.189775	0	0.558288	0.12467	0.0540279	0	0.504454	0.262886	0.159748
1646	TUSC2	11334	0	0.561774	0.99424	0.0869481	0.0570579	0.116576	-1	0	-1	0	0.411995	0.15988
1647	MSRB2	22921	0.105736	0.123741	0.462644	0.181642	0.0570579	0.116576	0	0.530403	-1	0	0.311055	0.159904
1648	SLC10A6	345274	0.940764	0.0182029	0.880328	0.132068	0	0.558288	0	0.530403	0	0.504454	0.381638	0.16003
1649	CASS4	57091	0.291483	0.108249	0.999987	0.045701	0	0.558288	-1	0	0	0.504454	0.384972	0.160057
1650	TMED4	222068	-1	0	0.544043	0.174671	0.633978	0.0648722	-1	0	0	0.504454	0.511274	0.160143
1651	AKIRIN1	79647	0	0.561774	0.993808	0.087529	0.226053	0.116576	-1	0	-1	0	0.490784	0.160336
1652	PLEK2	26499	0.1007	0.123741	0.278319	0.192486	0.159122	0.116576	-1	0	0	0.504454	0.310949	0.160385
1653	NRROS	375387	0	0.561774	0.998295	0.0745546	0.655289	0.063323	0	0.530403	-1	0	0.452162	0.160648
1654	TMED1	11018	0.0568963	0.123741	0.638728	0.169249	0.633978	0.0648722	0	0.530403	0	0.504454	0.366793	0.160718
1655	RGS6	9628	0.63857	0.0739737	0.685754	0.158211	0.062167	0.116576	0	0.530403	0	0.504454	0.375309	0.160956
1656	MAT2B	27430	0	0.561774	0.457335	0.181836	0.0570579	0.116576	0.00829052	0.0608056	0	0.504454	0.201237	0.16099
1657	ANXA9	8416	0.562406	0.0803641	0.582925	0.172541	0.314161	0.098567	0	0.530403	0	0.504454	0.414787	0.161055
1658	ABHD12	26090	0	0.561774	0.999988	0.045701	0.787112	0.0532533	0	0.530403	0	0.504454	0.377438	0.161074
1659	CFAP65	255101	0	0.561774	0.3917	0.189582	0.757085	0.0544152	-1	0	-1	0	0.498656	0.161089
1660	SACS	26278	0.187308	0.123741	0.27146	0.19481	0.184941	0.116576	-1	0	0	0.504454	0.345964	0.161124
1661	FOXRED1	55572	0.105736	0.123741	0.0584612	0.20275	0.751553	0.0546088	0	0.530403	0	0.504454	0.286776	0.161192
1662	XPNPEP3	63929	0.709903	0.0596437	0.247327	0.19849	0.0570579	0.116576	0	0.530403	0	0.504454	0.315749	0.161607
1663	PKD1L3	342372	0.401573	0.0941131	0.906078	0.125871	0.238458	0.116576	0	0.530403	0	0.504454	0.414781	0.161643
1664	DNAJB11	51726	0.0568963	0.123741	0.965466	0.10883	0.256146	0.103408	0	0.530403	0	0.504454	0.345444	0.162118
1665	EGR3	1960	0	0.561774	0.999978	0.0472502	0	0.558288	0.226715	0.0501549	0	0.504454	0.295227	0.162474
1666	NTN3	4917	0.0568963	0.123741	0.947502	0.113478	0.280774	0.100697	0	0.530403	0	0.504454	0.348362	0.162989
1667	BTN3A3	10384	0.0568963	0.123741	0.424973	0.188807	0.719127	0.0606119	0	0.530403	0	0.504454	0.347689	0.163074
1668	MFSD2B	388931	0.713275	0.0596437	0.495463	0.179512	0	0.558288	-1	0	-1	0	0.51615	0.163235
1669	YOD1	55432	0	0.561774	0.999775	0.0596437	0	0.558288	0.368398	0.0402789	0	0.504454	0.321369	0.163254
1670	VIPR1	7433	0.131353	0.123741	0.0550809	0.20275	0	0.558288	0.12467	0.0540279	0	0.504454	0.190042	0.163504
1671	SLC36A4	120103	0.750644	0.0559644	0.989585	0.0935321	0	0.558288	-1	0	0	0.504454	0.465294	0.163557
1672	SNX11	29916	0.1007	0.123741	0.19089	0.20275	0.090095	0.116576	-1	0	0	0.504454	0.2636	0.163608
1673	CTNND2	1501	0.543847	0.0813323	0.742568	0.151239	0.0630903	0.116576	0	0.530403	0	0.504454	0.370073	0.163794
1674	HERC1	8925	0.49775	0.0896592	0.84212	0.137684	0.062167	0.116576	0	0.530403	0	0.504454	0.374504	0.163999
1675	NUDT16	131870	0.874272	0.0317583	0.996328	0.0815259	0	0.558288	0	0.530403	0	0.504454	0.386638	0.164254
1676	HOMER3	9454	0.231494	0.123741	0.921505	0.122192	0.320473	0.0958559	0	0.530403	0	0.504454	0.401439	0.164408
1677	GMDS	2762	0.20974	0.123741	0.448215	0.18416	0	0.558288	0.00829052	0.0608056	0	0.504454	0.243703	0.164771
1678	PSMA6	5687	0.668505	0.0685515	0.999998	0.038536	0	0.558288	0	0.530403	0	0.504454	0.363524	0.165415
1679	FYCO1	79443	0	0.561774	0.984063	0.0981797	0.752626	0.0546088	-1	0	0	0.504454	0.464885	0.165456
1680	DIAPH2	1730	0.0568963	0.123741	0.241959	0.199264	0.090095	0.116576	0	0.530403	-1	0	0.257646	0.165674
1681	ITGB7	3695	0.405036	0.0941131	0.867184	0.135167	0.238458	0.116576	0	0.530403	0	0.504454	0.411195	0.165734
1682	TAX1BP3	30851	0.289154	0.111348	0.943321	0.114253	0.103282	0.116576	0	0.530403	0	0.504454	0.366071	0.165738
1683	GALNT7	51809	0	0.561774	0.258967	0.197715	0.18604	0.116576	0.00829052	0.0608056	0	0.504454	0.206253	0.16579
1684	MGAT4B	11282	0	0.561774	0.258967	0.197715	0.18604	0.116576	0.00829052	0.0608056	0	0.504454	0.206253	0.16579
1685	IMMP2L	83943	0	0.561774	0.988475	0.0941131	0.751553	0.0546088	0	0.530403	-1	0	0.465286	0.165954
1686	TTBK2	146057	0.655079	0.070488	0.998457	0.0733927	0	0.558288	0	0.530403	-1	0	0.45215	0.165976
1687	ZEB1	6935	0	0.561774	0.999982	0.0466692	0	0.558288	0.143011	0.0540279	0	0.504454	0.275632	0.166046
1688	ALDH1L1	10840	0.247282	0.115802	0.961251	0.110573	0.0570579	0.116576	0	0.530403	0	0.504454	0.343316	0.166115
1689	CAMK1D	57118	0.655079	0.070488	0.998438	0.0735864	0	0.558288	0	0.530403	-1	0	0.452147	0.166143
1690	EIF4E2	9470	0	0.561774	0.509732	0.176801	0	0.558288	0.602628	0.0278854	-1	0	0.372562	0.166568
1691	HCST	10870	0.0568963	0.123741	0.0601739	0.20275	0.0889379	0.116576	0	0.530403	-1	0	0.195515	0.166775
1692	GLDN	342035	0.127302	0.123741	0.201261	0.20275	0.225146	0.116576	0	0.530403	-1	0	0.319978	0.166775
1693	UAP1L1	91373	0	0.561774	0.448215	0.18416	-1	0	0.00829052	0.0608056	-1	0	0.253514	0.166836
1694	SMS	6611	0	0.561774	0.783551	0.146398	0	0.558288	0.452316	0.0338885	-1	0	0.389433	0.166968
1695	RGS1	5996	0.49775	0.0896592	0.598475	0.171572	0.316796	0.098567	0	0.530403	0	0.504454	0.408395	0.167028
1696	PHKA2	5256	0	0.561774	0.514827	0.17622	0	0.558288	0.591551	0.0282727	-1	0	0.37166	0.167238
1697	PDAP1	11333	0	0.561774	0.99995	0.0507359	0.264601	0.103408	0	0.530403	-1	0	0.378592	0.167266
1698	CXCL16	58191	0.842147	0.0360186	0.998131	0.0757165	0	0.558288	0	0.530403	0	0.504454	0.383351	0.167271
1699	METRNL	284207	0.0568963	0.123741	0.99144	0.0917893	0	0.558288	-1	0	-1	0	0.411414	0.167406
1700	TRIM13	10206	0	0.561774	0.997116	0.0792022	0.881118	0.0344694	0	0.530403	0	0.504454	0.387447	0.167697
1701	SLC16A6	9120	0.890278	0.0292409	0.314334	0.191131	0	0.558288	-1	0	0	0.504454	0.37605	0.167703
1702	SLC16A14	151473	0.890366	0.0292409	0.314334	0.191131	0	0.558288	-1	0	0	0.504454	0.376062	0.167703
1703	SCN9A	6335	0.401573	0.0941131	0.826413	0.140008	0.206134	0.116576	0	0.530403	0	0.504454	0.399358	0.167788
1704	LAMB3	3914	0.0650425	0.123741	0.970259	0.1067	0.139676	0.116576	0	0.530403	0	0.504454	0.322757	0.167907
1705	NUAK1	9891	0.655079	0.070488	0.998148	0.0757165	0	0.558288	0	0.530403	-1	0	0.452111	0.167964
1706	CHD1L	9557	0.890876	0.0290473	0.442563	0.184547	0	0.558288	0	0.530403	-1	0	0.402279	0.168245
1707	FKBP15	23307	0.229692	0.123741	0.812198	0.142332	0.415202	0.0888846	0	0.530403	0	0.504454	0.404969	0.168904
1708	PIM2	11040	0.655079	0.070488	0.997779	0.0768784	0	0.558288	0	0.530403	-1	0	0.452065	0.168942
1709	TCN1	6947	0	0.561774	0.999942	0.0520914	0.264601	0.103408	0	0.530403	-1	0	0.378591	0.168958
1710	SVIL	6840	0.241509	0.115802	0.940202	0.116189	0.103282	0.116576	0	0.530403	0	0.504454	0.35649	0.169019
1711	A1BG	1	0	0.561774	0.999949	0.0507359	0.74189	0.0553834	0	0.530403	0	0.504454	0.372261	0.169396
1712	LIMCH1	22998	0	0.561774	0.999712	0.0609992	0.368445	0.0939194	-1	0	0	0.504454	0.401714	0.169698
1713	CDC42SE1	56882	0.49775	0.0896592	0.880542	0.131875	0	0.558288	-1	0	-1	0	0.547963	0.1703
1714	ADAMTS3	9508	0.48547	0.0898528	0.720663	0.15395	0.139676	0.116576	0	0.530403	0	0.504454	0.383882	0.170663
1715	MIER1	57708	0.800189	0.0470565	0.909724	0.12471	0	0.558288	-1	0	0	0.504454	0.462082	0.170854
1716	SLA	6503	0.0568963	0.123741	0.270498	0.19481	0.594297	0.067196	0	0.530403	0	0.504454	0.305906	0.17093
1717	EYA2	2139	0.109489	0.123741	0.955395	0.112316	0.0570579	0.116576	0	0.530403	0	0.504454	0.309441	0.170944
1718	SAG	6295	0.187256	0.123741	0.955291	0.112316	0.0630903	0.116576	0	0.530403	0	0.504454	0.33226	0.170944
1719	DHX34	9704	0.890876	0.0290473	0.098441	0.20275	0	0.558288	-1	0	0	0.504454	0.314404	0.171086
1720	FIGN	55137	0.890876	0.0290473	0.109332	0.20275	0	0.558288	-1	0	0	0.504454	0.318629	0.171086
1721	DSN1	79980	0	0.561774	0.999896	0.0548025	0.789475	0.052866	0	0.530403	0	0.504454	0.377695	0.171215
1722	COQ4	51117	0	0.561774	0.383892	0.189582	0.668274	0.0629357	-1	0	-1	0	0.479024	0.171414
1723	GPR21	2844	0	0.561774	0.999949	0.0511232	0	0.558288	0.113047	0.0540279	0	0.504454	0.26724	0.171423
1724	USP15	9958	0.0568963	0.123741	0.948875	0.113284	0.0570579	0.116576	0	0.530403	0	0.504454	0.2903	0.171456
1725	DAZAP2	9802	0.565647	0.0801704	0.999067	0.0702943	0	0.558288	0	0.530403	-1	0	0.437908	0.171484
1726	MLH1	4292	0.918107	0.0220759	0.873378	0.133424	0	0.558288	0	0.530403	0	0.504454	0.378546	0.171831
1727	ARHGAP10	79658	0.49775	0.0896592	0.688864	0.15763	0.10259	0.116576	0	0.530403	0	0.504454	0.371158	0.171946
1728	GPSM3	63940	0.505253	0.0894655	0.865041	0.13536	0	0.558288	-1	0	-1	0	0.546963	0.172046
1729	POPDC2	64091	0.561628	0.0805577	0.750758	0.150658	0	0.558288	-1	0	-1	0	0.538628	0.172208
1730	ALKBH5	54890	0.41712	0.0941131	0.744748	0.151046	0.062167	0.116576	0	0.530403	0	0.504454	0.351634	0.172295
1731	TBC1D30	23329	0.49775	0.0896592	0.863018	0.135554	0	0.558288	-1	0	-1	0	0.544834	0.17231
1732	ASXL2	55252	0.0568963	0.123741	0.999983	0.0464756	0	0.558288	0	0.530403	-1	0	0.309631	0.172813
1733	TFB1M	51106	0	0.561774	0	0.601278	0.275669	0.100697	0.257817	0.0501549	-1	0	0.2582	0.172929
1734	TPM4	7171	0.420709	0.0941131	0.341859	0.190163	0.368445	0.0939194	0	0.530403	0	0.504454	0.368061	0.173149
1735	SNRK	54861	0.655079	0.070488	0.53495	0.174671	0	0.558288	-1	0	-1	0	0.513591	0.173264
1736	CLK2	1196	0.655079	0.070488	0.999994	0.0429899	0	0.558288	0	0.530403	0	0.504454	0.361874	0.17354
1737	CROCC	9696	0	0.561774	0.971647	0.106313	0.103282	0.116576	-1	0	-1	0	0.435699	0.174212
1738	MYDGF	56005	0	0.561774	0.999952	0.0503486	0.062167	0.116576	0	0.530403	-1	0	0.312328	0.174572
1739	BANK1	55024	0.435141	0.0935321	0.999466	0.0664214	0	0.558288	-1	0	0	0.504454	0.414847	0.1746
1740	SAPCD2	89958	0	0.561774	0.831389	0.139427	0.381919	0.0896592	-1	0	-1	0	0.509934	0.174853
1741	CAMLG	819	0.127302	0.123741	0.9785	0.101665	0	0.558288	-1	0	-1	0	0.448662	0.174861
1742	SLC50A1	55974	0.594487	0.0786212	0.409522	0.189194	0.18604	0.116576	0	0.530403	0	0.504454	0.368459	0.175037
1743	CEP290	80184	0	0.561774	1	0.0348567	0.404963	0.0888846	0	0.530403	0	0.504454	0.327274	0.175264
1744	TTLL1	25809	0.810913	0.038536	0.662583	0.164601	0	0.558288	-1	0	0	0.504454	0.428625	0.175986
1745	SHB	6461	0	0.561774	0.999965	0.048993	0	0.558288	0.0513546	0.0608056	0	0.504454	0.24532	0.175998
1746	FAH	2184	0	0.561774	0.988658	0.0941131	0	0.558288	0.00829052	0.0608056	-1	0	0.271342	0.176299
1747	ATP23	91419	0	0.561774	0.182996	0.20275	0.668274	0.0629357	-1	0	-1	0	0.415087	0.176388
1748	PCDH7	5099	0	0.561774	0.990709	0.0927576	0.885053	0.0340821	0	0.530403	0	0.504454	0.387224	0.176498
1749	KCNQ5	56479	0.401573	0.0941131	0.67646	0.16189	0.0733764	0.116576	0	0.530403	0	0.504454	0.34541	0.176504
1750	EID2	163126	0	0.561774	0.967129	0.108249	0	0.558288	0.143011	0.0540279	-1	0	0.340399	0.177762
1751	SMARCA5	8467	0.918107	0.0220759	0.773913	0.147173	0	0.558288	0	0.530403	0	0.504454	0.367581	0.177798
1752	EEF1D	1936	0.849953	0.0354376	0.521234	0.175252	0	0.558288	0	0.530403	-1	0	0.410974	0.177937
1753	PYROXD2	84795	0.105736	0.123741	0	0.601278	0.30437	0.098567	-1	0	-1	0	0.292289	0.178107
1754	SLC25A53	401612	-1	0	-1	0	0.668274	0.0629357	-1	0	0	0.504454	0.40874	0.17818
1755	GLI3	2737	0.429845	0.0939194	1	0.0348567	0	0.558288	0	0.530403	0	0.504454	0.331125	0.178267
1756	PDE6D	5147	0.49775	0.0896592	0.214796	0.20275	0.291747	0.100697	0	0.530403	0	0.504454	0.341823	0.178363
1757	PHPT1	29085	0.401573	0.0941131	1	0.0348567	0	0.558288	0	0.530403	0	0.504454	0.32674	0.178394
1758	ZFP36	7538	0.415354	0.0941131	1	0.0348567	0	0.558288	0	0.530403	0	0.504454	0.328896	0.178394
1759	IGSF5	150084	0.101005	0.123741	0.232094	0.20275	0.535705	0.0730054	0	0.530403	0	0.504454	0.306299	0.178399
1760	AGTPBP1	23287	0	0.561774	0.952417	0.11251	0.0570579	0.116576	-1	0	-1	0	0.404929	0.178463
1761	RILPL1	353116	0.0849075	0.123741	0.970177	0.1067	0	0.558288	-1	0	-1	0	0.425455	0.178494
1762	RFTN1	23180	0	0.561774	0.948654	0.113284	0.090095	0.116576	-1	0	-1	0	0.424716	0.178985
1763	WDR54	84058	0.33298	0.0981797	0.999338	0.0675833	0	0.558288	-1	0	0	0.504454	0.394179	0.17902
1764	ZNRF1	84937	0	0.561774	0.0723283	0.20275	0.960499	0.0164601	0	0.530403	0	0.504454	0.249798	0.179848
1765	CAPN3	825	0.363098	0.0941131	1	0.0358249	0	0.558288	0	0.530403	0	0.504454	0.320516	0.180098
1766	ETS2	2114	0.936138	0.0187839	0.483808	0.179706	0	0.558288	0	0.530403	0	0.504454	0.332621	0.180172
1767	ANKRD13A	88455	0	0.561774	0.991474	0.0917893	0.53027	0.0733927	-1	0	0	0.504454	0.430981	0.180478
1768	HAGHL	84264	0	0.561774	0.897018	0.127033	0	0.558288	0.281897	0.0482184	-1	0	0.369513	0.180907
1769	FBXO2	26232	0.131353	0.123741	0.879558	0.132262	0.0630903	0.116576	0	0.530403	0	0.504454	0.310291	0.180943
1770	CNKSR3	154043	0	0.561774	0.99695	0.0799768	0.431774	0.084818	-1	0	0	0.504454	0.413893	0.180952
1771	ERCC1	2067	0.43554	0.0931448	0.999999	0.0371805	0	0.558288	0	0.530403	0	0.504454	0.331991	0.181779
1772	ETFBKMT	254013	0	0.561774	1	0.0348567	0.298266	0.0991479	0	0.530403	0	0.504454	0.309228	0.18204
1773	FAM83D	81610	0.275414	0.111348	0.911181	0.124322	0	0.558288	-1	0	-1	0	0.493119	0.182119
1774	LGALS1	3956	0	0.561774	1	0.035244	0.314161	0.098567	0	0.530403	0	0.504454	0.3121	0.182366
1775	PCSK4	54760	0	0.561774	0.546706	0.174671	0.945588	0.0199458	0	0.530403	0	0.504454	0.342362	0.182548
1776	AMDHD1	144193	0	0.561774	0.974663	0.103408	0	0.558288	0.00829052	0.0608056	-1	0	0.269576	0.182709
1777	TMEM203	94107	0	0.561774	0.414666	0.189001	0.530777	0.0733927	-1	0	-1	0	0.457497	0.18276
1778	MAP6D1	79929	0	0.561774	0.704045	0.156274	0.422379	0.0888846	-1	0	-1	0	0.496327	0.182866
1779	NEK11	79858	0.655079	0.070488	0.252853	0.19849	0	0.558288	-1	0	-1	0	0.437405	0.182944
1780	CDK12	51755	0.826327	0.0375678	0.988883	0.0941131	0	0.558288	0	0.530403	0	0.504454	0.380691	0.183086
1781	TMSB10	9168	0	0.561774	0.974502	0.103989	0	0.558288	0.0513546	0.0608056	-1	0	0.303446	0.183097
1782	TMEM208	29100	0	0.561774	0.349281	0.189969	0.530777	0.0733927	-1	0	-1	0	0.439849	0.183157
1783	CEND1	51286	0	0.561774	0.929193	0.120062	0.0570579	0.116576	-1	0	-1	0	0.400939	0.183458
1784	TBX3	6926	0.578004	0.0793958	0.999988	0.0455074	0	0.558288	0	0.530403	0	0.504454	0.352052	0.184464
1785	JMJD1C	221037	0.872161	0.031952	0.948444	0.113284	0	0.558288	0	0.530403	0	0.504454	0.381556	0.18458
1786	RPS6KL1	83694	0.655079	0.070488	0.0601739	0.20275	0	0.558288	-1	0	-1	0	0.351558	0.184601
1787	HUNK	30811	0.655079	0.070488	0.0601739	0.20275	0	0.558288	-1	0	-1	0	0.351558	0.184601
1788	TSSK3	81629	0.655079	0.070488	0.0601739	0.20275	0	0.558288	-1	0	-1	0	0.351558	0.184601
1789	LCN2	3934	0	0.561774	1	0.0348567	0.264601	0.103408	0	0.530403	0	0.504454	0.302879	0.184708
1790	PSMB1	5689	0	0.561774	1	0.0348567	0.264601	0.103408	0	0.530403	0	0.504454	0.302879	0.184708
1791	PSMB7	5695	0	0.561774	1	0.0348567	0.264601	0.103408	0	0.530403	0	0.504454	0.302879	0.184708
1792	PSMD13	5719	0	0.561774	1	0.0348567	0.264601	0.103408	0	0.530403	0	0.504454	0.302879	0.184708
1793	HAVCR2	84868	0	0.561774	1	0.0350503	0.258947	0.103408	0	0.530403	0	0.504454	0.301774	0.185062
1794	KPNA4	3840	0.131353	0.123741	0.817307	0.141751	0.226053	0.116576	0	0.530403	0	0.504454	0.348386	0.185334
1795	CADM4	199731	0.405263	0.0941131	0.997635	0.0772657	0	0.558288	-1	0	0	0.504454	0.408855	0.185337
1796	SLC7A2	6542	0.594145	0.0786212	0.999982	0.0466692	0	0.558288	0	0.530403	0	0.504454	0.35416	0.185449
1797	HLX	3142	0	0.561774	0.999855	0.0571263	0	0.558288	0.0513546	0.0608056	0	0.504454	0.245309	0.18562
1798	ANO3	63982	0.837312	0.0360186	0.976469	0.102246	0	0.558288	0	0.530403	0	0.504454	0.380643	0.185685
1799	PODN	127435	0.0650425	0.123741	0.805445	0.142912	0.139676	0.116576	0	0.530403	0	0.504454	0.305247	0.185857
1800	TNFAIP8	25816	0	0.561774	0.908557	0.125097	0	0.558288	0.18625	0.0526723	-1	0	0.346188	0.185972
1801	EPB41L2	2037	0.242213	0.115802	0.719605	0.15395	0.103282	0.116576	0	0.530403	0	0.504454	0.332365	0.186377
1802	RPLP0	6175	0.131353	0.123741	0.797635	0.144462	0.0630903	0.116576	0	0.530403	0	0.504454	0.301342	0.18655
1803	SHISA2	387914	0	0.561774	0.981166	0.100697	0.530777	0.0733927	-1	0	0	0.504454	0.429771	0.186913
1804	TNFAIP8L2	79626	0	0.561774	0.898522	0.127033	0	0.558288	0.198122	0.0526723	-1	0	0.348254	0.187054
1805	PLK4	10733	0.655079	0.070488	0.979618	0.101278	0	0.558288	0	0.530403	-1	0	0.449782	0.187571
1806	TMEM9B	56674	0	0.561774	0	0.601278	0.916091	0.0245933	-1	0	-1	0	0.319042	0.187786
1807	UBASH3A	53347	0	0.561774	0.899036	0.127033	0.062167	0.116576	-1	0	-1	0	0.39917	0.187902
1808	NLRC4	58484	0.828255	0.0375678	0.978896	0.101472	0	0.558288	0	0.530403	0	0.504454	0.379896	0.18791
1809	STAMBPL1	57559	0	0.561774	0	0.601278	0.090095	0.116576	0.143011	0.0540279	-1	0	0.169582	0.188023
1810	TXNDC11	51061	0	0.561774	0.0857331	0.20275	0.530777	0.0733927	-1	0	-1	0	0.340449	0.188285
1811	PGM2L1	283209	0.229692	0.123741	0.999819	0.0582881	0	0.558288	0	0.530403	-1	0	0.369793	0.1883
1812	C5AR2	27202	0	0.561774	0.999706	0.0613865	0.672717	0.0621611	0	0.530403	0	0.504454	0.36401	0.188378
1813	RCAN1	1827	0	0.561774	0.95428	0.112316	0	0.558288	0.0513546	0.0608056	-1	0	0.300872	0.188504
1814	EFTUD2	9343	0.808097	0.046282	0.696432	0.156855	0	0.558288	0	0.530403	-1	0	0.433367	0.188761
1815	TIMP3	7078	0	0.561774	0.999969	0.0482184	0.484249	0.0797831	0	0.530403	0	0.504454	0.339173	0.188907
1816	CCDC88B	283234	0	0.561774	0.891254	0.12897	0.062167	0.116576	-1	0	-1	0	0.397799	0.189111
1817	TPM2	7169	0.421342	0.0941131	0.25755	0.197715	0.103282	0.116576	0	0.530403	0	0.504454	0.295596	0.189149
1818	ZNF385A	25946	0	0.561774	0.999666	0.0623548	0.0630903	0.116576	0	0.530403	-1	0	0.312753	0.189298
1819	INO80	54617	0.890876	0.0290473	0.869674	0.134198	0	0.558288	0	0.530403	0	0.504454	0.375285	0.189361
1820	NEURL1	9148	0	0.561774	1	0.0348567	0.241103	0.111541	0	0.530403	0	0.504454	0.298205	0.189597
1821	DRAM1	55332	0	0.561774	0.696225	0.156855	0.814822	0.0466692	0	0.530403	-1	0	0.434269	0.1898
1822	ACCS	84680	0.20974	0.123741	0.913862	0.123935	0	0.558288	-1	0	-1	0	0.471312	0.190203
1823	NEDD8	4738	0	0.561774	0.668601	0.164407	0	0.558288	0.334555	0.0426026	-1	0	0.349022	0.190308
1824	TTLL6	284076	0.810913	0.038536	0.0788093	0.20275	0	0.558288	-1	0	0	0.504454	0.29531	0.190428
1825	MEGF9	1955	-1	0	0.830249	0.139427	0.139676	0.116576	0	0.530403	-1	0	0.428304	0.190759
1826	DHX58	79132	0.890876	0.0290473	0.849907	0.137103	0	0.558288	0	0.530403	0	0.504454	0.373154	0.190762
1827	TLN2	83660	0.405214	0.0941131	0.201261	0.20275	0.103282	0.116576	0	0.530403	0	0.504454	0.281312	0.190794
1828	ORAI2	80228	0.401573	0.0941131	0.193119	0.20275	0.0630903	0.116576	0	0.530403	0	0.504454	0.264866	0.190794
1829	NRN1	51299	0	0.561774	0.999599	0.0637103	0.0733764	0.116576	0	0.530403	-1	0	0.31767	0.190839
1830	CKS2	1164	0.273288	0.111348	0.999386	0.067196	0	0.558288	0	0.530403	-1	0	0.380616	0.190922
1831	SHCBP1	79801	0.101005	0.123741	0.907556	0.125484	0	0.558288	-1	0	-1	0	0.42349	0.191206
1832	SH3BGRL2	83699	0.101005	0.123741	0	0.601278	0.226053	0.116576	-1	0	-1	0	0.264421	0.191251
1833	WDFY4	57705	-1	0	0.767658	0.147947	0.090095	0.116576	-1	0	0	0.504454	0.392107	0.1915
1834	UIMC1	51720	0.907106	0.0245933	0.663714	0.164601	0	0.558288	0	0.530403	0	0.504454	0.353422	0.191838
1835	LZTS1	11178	0	0.561774	0.975513	0.102246	0.50972	0.077653	-1	0	0	0.504454	0.425407	0.192034
1836	EIF4H	7458	0.271268	0.111348	0.533897	0.174671	0.10259	0.116576	0	0.530403	0	0.504454	0.314363	0.192051
1837	RILPL2	196383	0.0849075	0.123741	0.89738	0.127033	0	0.558288	-1	0	-1	0	0.412897	0.192202
1838	TIMM21	29090	0	0.561774	0.836059	0.138846	0.751553	0.0546088	0	0.530403	-1	0	0.445321	0.19233
1839	MFSD3	113655	0.618537	0.077653	0.194617	0.20275	0	0.558288	-1	0	-1	0	0.409209	0.19233
1840	BGLAP	632	0	0.561774	1	0.0348567	0.191742	0.116576	0	0.530403	0	0.504454	0.287577	0.192499
1841	HRH2	3274	0	0.561774	1	0.0348567	0.0630903	0.116576	0	0.530403	0	0.504454	0.250236	0.192499
1842	FOXK2	3607	0	0.561774	1	0.0348567	0.0570579	0.116576	0	0.530403	0	0.504454	0.247774	0.192499
1843	AHI1	54806	0	0.561774	1	0.0348567	0.0630903	0.116576	0	0.530403	0	0.504454	0.250236	0.192499
1844	SUMF2	25870	0	0.561774	0.796911	0.144462	0	0.558288	0.263515	0.0501549	-1	0	0.351509	0.192751
1845	ADGRV1	84059	0	0.561774	0.998426	0.0735864	0.729821	0.0555771	0	0.530403	0	0.504454	0.370702	0.192926
1846	HINT2	84681	0	0.561774	0.861949	0.135941	0.0570579	0.116576	-1	0	-1	0	0.389094	0.193372
1847	DUSP6	1848	0.273288	0.111348	0.999999	0.0373741	0	0.558288	0	0.530403	0	0.504454	0.304554	0.193668
1848	NHLRC1	378884	0	0.561774	0.999457	0.0664214	0.10259	0.116576	0	0.530403	-1	0	0.330006	0.193856
1849	HNMT	3176	0	0.561774	0.999443	0.0668087	0.0630903	0.116576	0	0.530403	-1	0	0.312725	0.19428
1850	CDKN2D	1032	0.273288	0.111348	0.999999	0.0377614	0	0.558288	0	0.530403	0	0.504454	0.304554	0.194355
1851	CDON	50937	0	0.561774	0.999994	0.0427963	0.319347	0.098567	0	0.530403	0	0.504454	0.313021	0.194988
1852	RASSF2	9770	0	0.561774	1	0.0362122	0.062167	0.116576	0	0.530403	0	0.504454	0.249867	0.195038
1853	SLC9A5	6553	0.750644	0.0559644	0.998019	0.0761038	0	0.558288	0	0.530403	0	0.504454	0.373082	0.195215
1854	S1PR4	8698	0.1007	0.123741	0.648457	0.165763	0.0570579	0.116576	0	0.530403	0	0.504454	0.272294	0.195591
1855	TSHZ3	57616	0	0.561774	0.998719	0.0718435	0.184941	0.116576	-1	0	0	0.504454	0.357352	0.19593
1856	FOXC1	2296	0.109489	0.123741	1	0.0348567	0	0.558288	0	0.530403	0	0.504454	0.266178	0.196062
1857	CLCF1	23529	0.0568963	0.123741	1	0.0348567	0	0.558288	0	0.530403	0	0.504454	0.247706	0.196062
1858	PGLYRP4	57115	0.4737	0.091983	0.993766	0.0879163	0	0.558288	0	0.530403	-1	0	0.421285	0.196585
1859	MCM8	84515	0.918107	0.0220759	0.264769	0.197328	0	0.558288	0	0.530403	0	0.504454	0.294548	0.19673
1860	GDF9	2661	0.0568963	0.123741	1	0.035244	0	0.558288	0	0.530403	0	0.504454	0.247706	0.196806
1861	SNX21	90203	0.1007	0.123741	0	0.601278	0.63588	0.0640976	-1	0	0	0.504454	0.278689	0.196927
1862	SLC38A6	145389	0.594145	0.0786212	0.965103	0.10883	0	0.558288	-1	0	0	0.504454	0.438302	0.197049
1863	CBFA2T3	863	0	0.561774	0.999999	0.0373741	0.18604	0.116576	0	0.530403	0	0.504454	0.286265	0.197161
1864	CMC4	100272147	-1	0	-1	0	0.531176	0.0733927	0	0.530403	-1	0	0.364409	0.197301
1865	RNF175	285533	0	0.561774	0.881356	0.131681	0.633978	0.0648722	-1	0	0	0.504454	0.433759	0.197389
1866	IGSF9B	22997	0.0921636	0.123741	0.622945	0.170604	0.0630903	0.116576	0	0.530403	0	0.504454	0.268806	0.197531
1867	KIF7	374654	0.890876	0.0290473	0.738223	0.152401	0	0.558288	0	0.530403	0	0.504454	0.360613	0.197817
1868	MMP24	10893	0.127302	0.123741	0.598225	0.171572	0.18604	0.116576	0	0.530403	0	0.504454	0.312314	0.197914
1869	DCBLD2	131566	0	0.561774	0.800779	0.143881	0.0889379	0.116576	-1	0	-1	0	0.397696	0.198067
1870	FCMR	9214	0	0.561774	0.819799	0.141363	0.705484	0.0609992	-1	0	0	0.504454	0.43634	0.198087
1871	KDM6B	23135	0.473409	0.091983	0.999967	0.0486057	0	0.558288	0	0.530403	0	0.504454	0.337606	0.198489
1872	BUB1	699	0.655079	0.070488	0.938362	0.117738	0	0.558288	0	0.530403	-1	0	0.444516	0.198507
1873	STRC	161497	0	0.561774	0.984823	0.0979861	0.413936	0.0888846	-1	0	0	0.504454	0.408941	0.198829
1874	PAXBP1	94104	0.109489	0.123741	0.843496	0.137684	0	0.558288	-1	0	-1	0	0.416437	0.198854
1875	PLSCR4	57088	0.644264	0.0735864	0.929421	0.120062	0	0.558288	-1	0	0	0.504454	0.441682	0.199432
1876	SP3	6670	0	0.561774	0.996976	0.0799768	0	0.558288	0.12467	0.0540279	0	0.504454	0.270315	0.200081
1877	TM9SF1	10548	0	0.561774	0.349281	0.189969	0.814822	0.0466692	-1	0	0	0.504454	0.373419	0.200159
1878	SERPINH1	871	0.0650425	0.123741	0.507983	0.177576	0.139676	0.116576	0	0.530403	0	0.504454	0.268299	0.200256
1879	CHD1	1105	0.890876	0.0290473	0	0.601278	0	0.558288	-1	0	-1	0	0.314621	0.200949
1880	DQX1	165545	0.890876	0.0290473	0	0.601278	0	0.558288	-1	0	-1	0	0.314621	0.200949
1881	DNHD1	144132	0.890876	0.0290473	0	0.601278	0	0.558288	-1	0	-1	0	0.314621	0.200949
1882	NLRP1	22861	0.75682	0.0551898	0.995334	0.0844307	0	0.558288	0	0.530403	0	0.504454	0.373524	0.201316
1883	SMTNL2	342527	0	0.561774	0.762298	0.14969	0.103282	0.116576	-1	0	-1	0	0.398157	0.201403
1884	BIRC3	330	0	0.561774	0.998558	0.0726181	0	0.558288	0.0708264	0.0608056	0	0.504454	0.253082	0.201568
1885	NEFM	4741	0.187579	0.123741	0.467617	0.181255	0.0630903	0.116576	0	0.530403	0	0.504454	0.273622	0.201665
1886	PMPCA	23203	0	0.561774	0.679246	0.161696	0.785182	0.0534469	0	0.530403	-1	0	0.427568	0.202014
1887	UBAP1	51271	0	0.561774	0.496321	0.179318	0.797901	0.0507359	-1	0	0	0.504454	0.399439	0.202106
1888	REPS2	9185	0	0.561774	0.957334	0.111348	0	0.558288	0.360663	0.0402789	0	0.504454	0.315798	0.202643
1889	BCL11A	53335	0.438018	0.0931448	0.999949	0.0511232	0	0.558288	0	0.530403	0	0.504454	0.332361	0.202813
1890	IER5	51278	0	0.561774	0.855356	0.136716	0	0.558288	0.0513546	0.0608056	-1	0	0.287868	0.202954
1891	TMEM147	10430	0	0.561774	-1	0	0.530777	0.0733927	-1	0	-1	0	0.364272	0.203052
1892	NGDN	25983	0	0.561774	0.251666	0.19849	0.376034	0.0896592	-1	0	-1	0	0.371627	0.203078
1893	GANC	2595	0	0.561774	0.851962	0.137103	0	0.558288	0.00829052	0.0608056	-1	0	0.253518	0.203169
1894	GAPT	202309	-1	0	0.673964	0.16189	0.062167	0.116576	0	0.530403	-1	0	0.356762	0.203185
1895	TRMU	55687	0.655079	0.070488	0	0.601278	0.0570579	0.116576	0	0.530403	-1	0	0.26206	0.203344
1896	PITRM1	10531	0	0.561774	0.471026	0.181255	0.30437	0.098567	-1	0	-1	0	0.412671	0.203411
1897	OSTC	58505	0	0.561774	0.258967	0.197715	0.814051	0.0470565	-1	0	0	0.504454	0.352784	0.203806
1898	KRTCAP2	200185	0	0.561774	0.258967	0.197715	0.814051	0.0470565	-1	0	0	0.504454	0.352784	0.203806
1899	GGN	199720	0	0.561774	0.0584612	0.20275	0.414043	0.0888846	-1	0	-1	0	0.295083	0.204156
1900	RIC8B	55188	0.49775	0.0896592	0.205285	0.20275	0	0.558288	-1	0	-1	0	0.3862	0.204367
1901	CNDP2	55748	0	0.561774	0.832031	0.139427	0	0.558288	0.00829052	0.0608056	-1	0	0.250803	0.204451
1902	CDSN	1041	0.33298	0.0981797	0.991671	0.0915957	0	0.558288	0	0.530403	-1	0	0.393218	0.204565
1903	CDH20	28316	0.127302	0.123741	0.367017	0.189582	0.0733764	0.116576	0	0.530403	0	0.504454	0.246699	0.204779
1904	SPAG4	6676	0	0.561774	0.12139	0.20275	0.381357	0.0896592	-1	0	-1	0	0.321984	0.204904
1905	TNFAIP8L1	126282	0	0.561774	0.672987	0.162277	0	0.558288	0.198122	0.0526723	-1	0	0.316367	0.205076
1906	AMTN	401138	0	0.561774	0.701763	0.156274	0.139676	0.116576	-1	0	-1	0	0.403815	0.205091
1907	ZPBP2	124626	0	0.561774	0.991617	0.0915957	0.264601	0.103408	-1	0	0	0.504454	0.377549	0.205174
1908	ISG15	9636	0.405082	0.0941131	0.986561	0.0968242	0	0.558288	0	0.530403	-1	0	0.40743	0.205578
1909	CLDN5	7122	0	0.561774	0.99999	0.0441518	0.241897	0.111541	0	0.530403	0	0.504454	0.298365	0.205588
1910	RPL13A	23521	0	0.561774	0.997613	0.0772657	0	0.558288	0.0513546	0.0608056	0	0.504454	0.245084	0.205878
1911	ANKRD54	129138	0.415354	0.0941131	0.975974	0.102246	0	0.558288	-1	0	0	0.504454	0.408099	0.205911
1912	SEMA4A	64218	0.0568963	0.123741	0.999998	0.0404725	0	0.558288	0	0.530403	0	0.504454	0.247706	0.206328
1913	PLCL2	23228	0.413861	0.0941131	0.999936	0.0532533	0	0.558288	0	0.530403	0	0.504454	0.328658	0.20638
1914	LSG1	55341	0.808097	0.046282	0.242349	0.199264	0	0.558288	0	0.530403	-1	0	0.347808	0.206501
1915	CNTLN	54875	0.475134	0.091983	0.0692123	0.20275	0	0.558288	-1	0	-1	0	0.317461	0.206581
1916	METRN	79006	0.0568963	0.123741	0.749408	0.150852	0	0.558288	-1	0	-1	0	0.368071	0.206661
1917	SERTAD2	9792	0	0.561774	0.800779	0.143881	0	0.558288	0.0708264	0.0608056	-1	0	0.290249	0.206867
1918	PSMB9	5698	0.0650425	0.123741	0.999997	0.0408598	0	0.558288	0	0.530403	0	0.504454	0.251007	0.206998
1919	SLC35G1	159371	0	0.561774	0.879126	0.132262	0.530777	0.0733927	-1	0	0	0.504454	0.416541	0.207063
1920	TFAP2C	7022	0	0.561774	0.997138	0.0792022	0.0570579	0.116576	0	0.530403	-1	0	0.309359	0.207071
1921	SH2B3	10019	0.405263	0.0941131	0.999923	0.0540279	0	0.558288	0	0.530403	0	0.504454	0.327313	0.207397
1922	PFDN2	5202	0.131353	0.123741	0.257798	0.197715	0.0570579	0.116576	0	0.530403	0	0.504454	0.221807	0.207728
1923	DNAH17	8632	0.890876	0.0290473	0.513117	0.17622	0	0.558288	0	0.530403	0	0.504454	0.332037	0.207867
1924	PSMB6	5694	0.127302	0.123741	0.999996	0.0414407	0	0.558288	0	0.530403	0	0.504454	0.271359	0.207995
1925	ABI3	51225	0.101005	0.123741	0.72653	0.153369	0	0.558288	-1	0	-1	0	0.39006	0.208106
1926	SUCNR1	56670	0	0.561774	0.999992	0.0439582	0.0889379	0.116576	0	0.530403	0	0.504454	0.259644	0.208388
1927	PTGIR	5739	0.695051	0.0654531	0.997282	0.0790085	0	0.558288	0	0.530403	0	0.504454	0.366468	0.208592
1928	RBKS	64080	0.655079	0.070488	0.866677	0.135167	0	0.558288	0	0.530403	-1	0	0.435082	0.209026
1929	FEZ2	9637	0	0.561774	0.996309	0.0815259	0.0630903	0.116576	0	0.530403	-1	0	0.312333	0.209318
1930	MTERF3	51001	0	0.561774	0.744089	0.151046	0.668274	0.0629357	0	0.530403	-1	0	0.420022	0.209335
1931	NPHP4	261734	0	0.561774	0.996236	0.0817196	0.0630903	0.116576	0	0.530403	-1	0	0.312324	0.209503
1932	MXD1	4084	0.0849075	0.123741	0.181477	0.20275	0.0570579	0.116576	0	0.530403	0	0.504454	0.191252	0.209511
1933	MSRB3	253827	0.105736	0.123741	0.137318	0.20275	0.0570579	0.116576	0	0.530403	0	0.504454	0.186921	0.209511
1934	DOK2	9046	0.405382	0.0941131	0.977726	0.102053	0	0.558288	0	0.530403	-1	0	0.406374	0.209653
1935	TRIP13	9319	0.890876	0.0290473	0.456602	0.181836	0	0.558288	0	0.530403	0	0.504454	0.323917	0.210095
1936	CRELD2	79174	0.623505	0.077072	0	0.601278	0.062167	0.116576	0	0.530403	-1	0	0.259739	0.210239
1937	EOMES	8320	0.578004	0.0793958	0.999395	0.067196	0	0.558288	0	0.530403	0	0.504454	0.351993	0.210812
1938	CREBRF	153222	0	0.561774	1	0.0348567	0	0.558288	-1	0	-1	0	0.333334	0.210863
1939	IRF5	3663	0.273288	0.111348	0.993776	0.0877227	0	0.558288	0	0.530403	-1	0	0.379913	0.210974
1940	SPNS3	201305	0.268365	0.111348	0.50905	0.176801	0	0.558288	-1	0	-1	0	0.410506	0.211337
1941	TRIM28	10155	0.101005	0.123741	0.999993	0.0437645	0	0.558288	0	0.530403	0	0.504454	0.263562	0.211884
1942	EDF1	8721	0.251539	0.115802	0.590051	0.172153	0	0.558288	-1	0	-1	0	0.423228	0.212458
1943	ATG10	83734	0	0.561774	0.983201	0.0981797	0	0.558288	0.216552	0.0526723	0	0.504454	0.291384	0.2127
1944	ISCA2	122961	0	0.561774	0.154971	0.20275	0.30437	0.098567	-1	0	-1	0	0.315121	0.213233
1945	CD300LF	146722	0.446985	0.0931448	0.999793	0.05945	0	0.558288	0	0.530403	0	0.504454	0.333694	0.21349
1946	DDX42	11325	0.890876	0.0290473	0.320372	0.191131	0	0.558288	0	0.530403	0	0.504454	0.301976	0.213677
1947	HEXIM1	10614	0.415354	0.0941131	0.968446	0.107668	0	0.558288	0	0.530403	-1	0	0.407144	0.213877
1948	TMEM25	84866	0	0.561774	0.622537	0.170604	0.678225	0.0621611	-1	0	0	0.504454	0.403139	0.214003
1949	RAE1	8480	0	0.561774	0.999976	0.0476375	0.226053	0.116576	0	0.530403	0	0.504454	0.295088	0.214149
1950	COPS6	10980	0	0.561774	0	0.601278	0.10259	0.116576	0.334773	0.0426026	0	0.504454	0.179779	0.215145
1951	EHBP1L1	254102	0	0.561774	0.10881	0.20275	0.275698	0.100697	-1	0	-1	0	0.284978	0.215156
1952	FASTKD5	60493	0	0.561774	0.098441	0.20275	0.275669	0.100697	-1	0	-1	0	0.279599	0.215156
1953	MIF4GD	57409	0	0.561774	0.520166	0.175252	0.062167	0.116576	-1	0	-1	0	0.32352	0.215217
1954	PLEKHO2	80301	0	0.561774	0.999896	0.0548025	0.264601	0.103408	0	0.530403	0	0.504454	0.302869	0.215621
1955	INPP1	3628	0	0.561774	0.993314	0.0886909	0	0.558288	0.00829052	0.0608056	0	0.504454	0.217541	0.215742
1956	IGBP1	3476	0.573758	0.0795895	0.998667	0.0722308	0	0.558288	0	0.530403	0	0.504454	0.351361	0.216213
1957	PARM1	25849	0	0.561774	0.417839	0.189001	0.734206	0.0553834	0	0.530403	-1	0	0.375816	0.216975
1958	FN3K	64122	0.655079	0.070488	0.757769	0.149884	0	0.558288	0	0.530403	-1	0	0.419968	0.217221
1959	COMMD7	149951	0.609072	0.0778466	0.81012	0.142719	0	0.558288	-1	0	0	0.504454	0.420125	0.217233
1960	DDX23	9416	0.890876	0.0290473	0.0584612	0.20275	0	0.558288	0	0.530403	0	0.504454	0.23713	0.217985
1961	DHX8	1659	0.890876	0.0290473	0.116453	0.20275	0	0.558288	0	0.530403	0	0.504454	0.257023	0.217985
1962	PMS1	5378	0.890876	0.0290473	0.152865	0.20275	0	0.558288	0	0.530403	0	0.504454	0.266969	0.217985
1963	COL18A1	80781	0	0.561774	0.999959	0.0503486	0.139676	0.116576	0	0.530403	0	0.504454	0.274743	0.218194
1964	ANTXR2	118429	0	0.561774	0	0.601278	0.954844	0.0178156	0	0.530403	-1	0	0.244291	0.218844
1965	PKIB	5570	0.273288	0.111348	0.986821	0.0968242	0	0.558288	0	0.530403	-1	0	0.37904	0.21886
1966	EEPD1	80820	0	0.561774	0.999999	0.0383424	0	0.558288	-1	0	-1	0	0.333333	0.21947
1967	USF3	205717	0.0849075	0.123741	0.547282	0.174671	0	0.558288	-1	0	-1	0	0.343725	0.219787
1968	LFNG	3955	0	0.561774	0.991785	0.091402	0.62035	0.0656468	0	0.530403	0	0.504454	0.356702	0.219823
1969	ELP3	55140	0.718274	0.0590627	0.976688	0.102246	0	0.558288	0	0.530403	0	0.504454	0.367157	0.219838
1970	KDM2B	84678	0.41712	0.0941131	0.999553	0.0642912	0	0.558288	0	0.530403	0	0.504454	0.329125	0.219982
1971	NUP188	23511	0	0.561774	0.999945	0.0517041	0.226053	0.116576	0	0.530403	0	0.504454	0.295085	0.220159
1972	NSMAF	8439	0.0568963	0.123741	0.999963	0.0491867	0	0.558288	0	0.530403	0	0.504454	0.247702	0.220419
1973	REL	5966	0	0.561774	0.968958	0.107475	0	0.558288	0.173888	0.0536406	0	0.504454	0.280271	0.220658
1974	MAGED2	10916	0	0.561774	0.991528	0.0917893	0.606183	0.0668087	0	0.530403	0	0.504454	0.354867	0.221442
1975	UBQLN4	56893	0	0.561774	0.984176	0.0981797	0.665025	0.0629357	0	0.530403	0	0.504454	0.36151	0.222009
1976	TMEM143	55260	0	0.561774	0.414863	0.189001	0.0570579	0.116576	-1	0	-1	0	0.294323	0.22214
1977	CMKLR1	1240	0.131353	0.123741	0.999955	0.0503486	0	0.558288	0	0.530403	0	0.504454	0.272481	0.22216
1978	IMPG2	50939	0.487859	0.0898528	0	0.601278	0.139676	0.116576	0	0.530403	-1	0	0.268051	0.222568
1979	ZSWIM6	57688	0	0.561774	0.971804	0.106119	0.241897	0.111541	-1	0	0	0.504454	0.369408	0.222908
1980	CNTRL	11064	0	0.561774	0.986402	0.0970178	0.10259	0.116576	0	0.530403	-1	0	0.328369	0.223291
1981	TMEM88	92162	0.101005	0.123741	0.466836	0.181448	0	0.558288	-1	0	-1	0	0.333689	0.223319
1982	RPLP1	6176	0.415354	0.0941131	0.999325	0.0675833	0	0.558288	0	0.530403	0	0.504454	0.328829	0.223713
1983	TIMM13	26517	0	0.561774	0.471026	0.181255	0.668274	0.0629357	0	0.530403	-1	0	0.375949	0.224001
1984	XPNPEP1	7511	0.709903	0.0596437	0.2234	0.20275	0	0.558288	-1	0	0	0.504454	0.328803	0.224163
1985	ALPK3	57538	0.655079	0.070488	0.594807	0.171766	0	0.558288	-1	0	0	0.504454	0.395152	0.224264
1986	PRIM1	5557	0	0.561774	0.497357	0.179125	0	0.558288	0.00829052	0.0608056	-1	0	0.199072	0.224414
1987	GPR18	2841	0	0.561774	0.999587	0.063904	0.291747	0.100697	0	0.530403	0	0.504454	0.307986	0.22506
1988	SMIM1	388588	0.33298	0.0981797	0	0.601278	0.0889379	0.116576	-1	0	0	0.504454	0.218817	0.225757
1989	ESM1	11082	0.40353	0.0941131	0.909229	0.124903	0	0.558288	0	0.530403	-1	0	0.397194	0.22598
1990	PLPPR3	79948	0	0.561774	0.756416	0.149884	0	0.558288	0.34893	0.0414407	0	0.504454	0.292085	0.226263
1991	RTCA	8634	0.810913	0.038536	0	0.601278	0	0.558288	-1	0	-1	0	0.300169	0.22628
1992	POLR2G	5436	0	0.561774	0.976471	0.102246	0	0.558288	0.00829052	0.0608056	0	0.504454	0.215844	0.226334
1993	HERC5	51191	0	0.561774	0.980895	0.100697	0.10259	0.116576	0	0.530403	-1	0	0.327675	0.226385
1994	UAP1	6675	0	0.561774	0.448215	0.18416	0	0.558288	0.00829052	0.0608056	-1	0	0.190135	0.226725
1995	QRICH2	84074	0	0.561774	0.248315	0.19849	0.226053	0.116576	-1	0	-1	0	0.324588	0.22674
1996	SLC13A2	9058	0.750644	0.0559644	0.934389	0.1189	0	0.558288	0	0.530403	0	0.504454	0.366607	0.227131
1997	RPAIN	84268	0.0650425	0.123741	0.360065	0.189582	0	0.558288	-1	0	-1	0	0.28503	0.227453
1998	UBE2M	9040	0.655079	0.070488	0.98777	0.0950813	0	0.558288	0	0.530403	0	0.504454	0.360647	0.227679
[truncated: 1,278 more rows]
